# Supplementary material for: Poly[[diaqua­bis­[μ-2-(4-fluoro­phen­oxy)acetato-κ2 O 1:O 1′]magnesium] 0.4-hydrate]
Source: Acta Crystallogr Sect E Struct Rep Online. 2012 Aug 15;68(Pt 9):m1178. doi: 10.1107/S1600536812035246 (PMC3435600; doi:10.1107/S1600536812035246)
Supplement: Supplementary file 1 [file e-68-m1178-sup1.cif]

##############################################################################
#                                                                            #
# This CIF contains the data in a paper accepted for publication in          #
# Acta Crystallographica Section E. It conforms to the requirements of       #
# Notes for Authors for Acta Crystallographica Section E, and has been       #
# peer reviewed under the auspices of the IUCr Commission on Journals.       #
#                                                                            #
# Full details of the Crystallographic Information File format               #
# are given in the paper "The Crystallographic Information File (CIF):       #
# a New Standard Archive File for Crystallography" by S. R. Hall, F. H.      #
# Allen and I. D. Brown [Acta Cryst. (1991), A47, 655-685].                  #
#                                                                            #
# The current version of the core CIF dictionary is obtainable from          #
# ftp://ftp.iucr.org/pub/cif_core.dic.                                       #
#                                                                            #
# Software is freely available for graphical display of the structure(s)     #
# in this CIF. For information consult the CIF software page                 #
# http://www.iucr.org/resources/cif/software.                                #
#                                                                            #
# This file may be used for bona fide research purposes within the           #
# scientific community so long as proper attribution is given to the journal # 
# article from which it was obtained.                                        #
#                                                                            #
##############################################################################
data_global
_audit_creation_method     ' SHELXL97 (Sheldrick, 2008)'
_journal_date_recd_electronic     2012-07-31
_journal_date_accepted     2012-08-09
_journal_name_full     'Acta Crystallographica, Section E'
_journal_year     2012
_journal_volume     68
_journal_issue      9
_journal_page_first     m1178
_journal_page_last     m1178
_journal_paper_category     QM
_journal_paper_doi     10.1107/S1600536812035246
_journal_coeditor_code     LH5512
_publ_contact_author_name     'Dr Graham Smith'
_publ_contact_author_address
;
Faculty of Science and Technology
Queensland University of Technology
GPO Box 2434, Brisbane, Qld 4001,
Australia
;
_publ_contact_author_email     ' g.smith@qut.edu.au '
_publ_contact_author_fax     ' 61 7 3138 1804 '
_publ_contact_author_phone     ' 61 7 3300 2667 '
_publ_section_title
;\
Poly[[diaquabis[\m-2-(4-fluorophenoxy)acetato-\k^2^<i>O</i>^1^:<i>O</i>^1'^]\
magnesium] 0.4-hydrate]
;
loop_
    _publ_author_name
    _publ_author_address
    'Graham Smith'
;
Science and Engineering Faculty
Queensland University of Technology
GPO Box 2434, Brisbane, Queensland 4001,
Australia
;
data_I
_audit_creation_method     SHELXL-97
_chemical_name_systematic
;
Poly[[diaquabis[\m-2-(4-fluorophenoxy)acetato-
\k^2^<i>O</i>^1^:<i>O</i>^1'^]magnesium] 0.4-hydrate]
;
_chemical_name_common     'magnesium p-fluorophenoxyacetate dihydrate'
_chemical_formula_moiety     'C16 H16 F2 Mg O8, 0.4(H2 O)'
_chemical_formula_sum     'C16 H16.80 F2 Mg O8.40'
_chemical_formula_iupac     '[Mg (C8 H6 F O3)2 (H2 O)2], 0.4H2 O'
_chemical_formula_weight     405.80
_chemical_melting_point     ?
_symmetry_cell_setting     monoclinic
_symmetry_space_group_name_H-M     'P 21/c'
_symmetry_space_group_name_Hall     '-P 2ybc'
loop_
    _symmetry_equiv_pos_as_xyz
    'x, y, z'
    '-x, y+1/2, -z+1/2'
    '-x, -y, -z'
    'x, -y+1/2, z+1/2'
_cell_length_a     17.2526(9)
_cell_length_b     6.8899(3)
_cell_length_c     7.5474(3)
_cell_angle_alpha     90.00
_cell_angle_beta     95.118(4)
_cell_angle_gamma     90.00
_cell_volume     893.57(7)
_cell_formula_units_Z     2
_cell_measurement_reflns_used     1476
_cell_measurement_theta_min     3.18
_cell_measurement_theta_max     28.89
_cell_measurement_temperature     200(2)
_exptl_crystal_description     'plate'
_exptl_crystal_colour     'colourless'
_exptl_crystal_size_max     0.30
_exptl_crystal_size_mid     0.20
_exptl_crystal_size_min     0.05
_exptl_crystal_density_diffrn     1.508
_exptl_crystal_density_meas     ?
_exptl_crystal_density_method     'not measured'
_exptl_crystal_F_000     420
_exptl_absorpt_coefficient_mu     0.165
_exptl_absorpt_correction_type     multi-scan
_exptl_absorpt_process_details     '(CrysAlis PRO; Agilent, 2012)'
_exptl_absorpt_correction_T_min     0.964
_exptl_absorpt_correction_T_max     0.980
_exptl_special_details
;
;
_diffrn_ambient_temperature     200(2)
_diffrn_radiation_type     MoK\a
_diffrn_radiation_wavelength     0.71073
_diffrn_radiation_source     'Enhance (Mo) X-ray source'
_diffrn_radiation_monochromator     graphite
_diffrn_measurement_device_type     'Oxford Diffraction Gemini-S CCD-detector'
_diffrn_measurement_method     '\w scans'
_diffrn_detector_area_resol_mean     16.077
_diffrn_reflns_number     5825
_diffrn_reflns_av_R_equivalents     0.0395
_diffrn_reflns_av_sigmaI/netI     0.0428
_diffrn_reflns_theta_min     3.19
_diffrn_reflns_theta_max     26.00
_diffrn_reflns_theta_full     26.00
_diffrn_measured_fraction_theta_max     0.999
_diffrn_measured_fraction_theta_full     0.999
_diffrn_reflns_limit_h_min     -21
_diffrn_reflns_limit_h_max     21
_diffrn_reflns_limit_k_min     -8
_diffrn_reflns_limit_k_max     8
_diffrn_reflns_limit_l_min     -9
_diffrn_reflns_limit_l_max     9
_diffrn_standards_number     0
_diffrn_standards_interval_count     .
_diffrn_standards_interval_time     .
_diffrn_standards_decay_%     ?
_refine_special_details
;
Refinement of <i>F</i>^2^ against ALL reflections. The weighted <i>R</i>-factor
<i>wR</i> and goodness of fit <i>S</i> are based on <i>F</i>^2^, conventional
<i>R</i>-factors <i>R</i> are based on <i>F</i>, with <i>F</i> set to zero for
negative <i>F</i>^2^. The threshold expression of <i>F</i>^2^ >
\s(<i>F</i>^2^) is used only for calculating <i>R</i>-factors(gt) <i>etc</i>.
and is not relevant to the choice of reflections for refinement.
<i>R</i>-factors based on <i>F</i>^2^ are statistically about twice as large
as those based on <i>F</i>, and <i>R</i>- factors based on ALL data will be
even larger.
;
_reflns_number_total     1762
_reflns_number_gt     1400
_reflns_threshold_expression     I>2\s(I)
_refine_ls_structure_factor_coef     Fsqd
_refine_ls_matrix_type     full
_refine_ls_R_factor_all     0.0651
_refine_ls_R_factor_gt     0.0467
_refine_ls_wR_factor_gt     0.0995
_refine_ls_wR_factor_ref     0.1086
_refine_ls_goodness_of_fit_ref     1.055
_refine_ls_restrained_S_all     1.055
_refine_ls_number_reflns     1762
_refine_ls_number_parameters     133
_refine_ls_number_restraints     0
_refine_ls_hydrogen_treatment     constr
_refine_ls_weighting_scheme     calc
_refine_ls_weighting_details
         'calc w=1/[\s^2^(Fo^2^)+(0.0424P)^2^+0.3930P] where P=(Fo^2^+2Fc^2^)/3'
_atom_sites_solution_hydrogens     geom
_atom_sites_solution_primary     direct
_atom_sites_solution_secondary     difmap
_refine_ls_shift/su_max     0.000
_refine_ls_shift/su_mean     0.000
_refine_diff_density_max     0.249
_refine_diff_density_min     -0.285
_refine_ls_extinction_method     none
_refine_ls_extinction_coef     ?
loop_
    _atom_type_symbol
    _atom_type_description
    _atom_type_scat_dispersion_real
    _atom_type_scat_dispersion_imag
    _atom_type_scat_source
    'C' 'C' 0.0033 0.0016
                         'International Tables Vol C Tables 4.2.6.8 and 6.1.1.4'
    'H' 'H' 0.0000 0.0000
                         'International Tables Vol C Tables 4.2.6.8 and 6.1.1.4'
    'O' 'O' 0.0106 0.0060
                         'International Tables Vol C Tables 4.2.6.8 and 6.1.1.4'
    'F' 'F' 0.0171 0.0103
                         'International Tables Vol C Tables 4.2.6.8 and 6.1.1.4'
    'Mg' 'Mg' 0.0486 0.0363
                         'International Tables Vol C Tables 4.2.6.8 and 6.1.1.4'
_computing_data_collection     'CrysAlis PRO (Agilent, 2012)'
_computing_cell_refinement     'CrysAlis PRO (Agilent, 2012)'
_computing_data_reduction     'CrysAlis PRO (Agilent, 2012)'
_computing_structure_solution     'SIR92 (Altomare <i>et al.</i>, 1993)'
_computing_structure_refinement
                      'SHELXL97 (Sheldrick, 2008) within WinGX (Farrugia, 1999)'
_computing_molecular_graphics     'PLATON (Spek, 2009)'
_computing_publication_material     'PLATON (Spek, 2009)'
loop_
    _atom_site_type_symbol
    _atom_site_label
    _atom_site_fract_x
    _atom_site_fract_y
    _atom_site_fract_z
    _atom_site_U_iso_or_equiv
    _atom_site_thermal_displace_type
    _atom_site_calc_flag
    _atom_site_refinement_flags
    _atom_site_occupancy
    Mg Mg1 0.00000 0.50000 0.50000 0.0187(3) Uani . . 1.000
    F F4 0.49577(8) -0.0237(3) 0.7819(2) 0.0567(6) Uani . . 1.000
    O O1 0.20100(10) -0.0103(3) 0.4489(2) 0.0481(6) Uani . . 1.000
    O O1W 0.09125(8) 0.6177(2) 0.36712(19) 0.0255(5) Uani . . 1.000
    O O21 0.01967(8) 0.2303(2) 0.39916(19) 0.0255(4) Uani . . 1.000
    O O22 0.07774(8) 0.02846(19) 0.22234(18) 0.0220(4) Uani . . 1.000
    C C1 0.27377(13) -0.0045(4) 0.5408(3) 0.0358(8) Uani . . 1.000
    C C2 0.32768(15) -0.1323(4) 0.4814(4) 0.0519(10) Uani . . 1.000
    C C3 0.40282(15) -0.1370(4) 0.5616(4) 0.0487(9) Uani . . 1.000
    C C4 0.42218(13) -0.0158(4) 0.7001(3) 0.0393(8) Uani . . 1.000
    C C5 0.37063(15) 0.1118(4) 0.7620(3) 0.0408(9) Uani . . 1.000
    C C6 0.29510(14) 0.1183(4) 0.6810(3) 0.0378(8) Uani . . 1.000
    C C11 0.14596(12) 0.1286(3) 0.4960(3) 0.0264(7) Uani . . 1.000
    C C21 0.07588(12) 0.1271(3) 0.3609(3) 0.0194(6) Uani . . 1.000
    O O2W 0.2262(5) 0.5768(14) 0.5816(12) 0.048(3) Uani . . 0.200
    H H2 0.31330 -0.21540 0.38700 0.0620 Uiso calc R 1.000
    H H3 0.43940 -0.22160 0.52140 0.0580 Uiso calc R 1.000
    H H5 0.38580 0.19330 0.85700 0.0490 Uiso calc R 1.000
    H H6 0.25920 0.20490 0.72100 0.0450 Uiso calc R 1.000
    H H11A 0.16940 0.25660 0.50070 0.0320 Uiso calc R 1.000
    H H11B 0.12990 0.09860 0.61290 0.0320 Uiso calc R 1.000
    H H11W 0.13290 0.67830 0.42470 0.0380 Uiso . R 1.000
    H H12W 0.06600 0.68980 0.27780 0.0380 Uiso . R 1.000
    H H21W 0.22790 0.70540 0.62850 0.0710 Uiso . . 0.200
    H H22W 0.18990 0.52540 0.63450 0.0710 Uiso . . 0.200
loop_
    _atom_site_aniso_label
    _atom_site_aniso_U_11
    _atom_site_aniso_U_22
    _atom_site_aniso_U_33
    _atom_site_aniso_U_12
    _atom_site_aniso_U_13
    _atom_site_aniso_U_23
    Mg1 0.0232(5) 0.0158(5) 0.0167(5) 0.0015(4) 0.0003(4) -0.0012(4)
    F4 0.0271(7) 0.0734(12) 0.0671(11) 0.0020(8) -0.0101(7) 0.0008(9)
    O1 0.0388(10) 0.0607(12) 0.0412(11) 0.0274(9) -0.0169(8) -0.0299(9)
    O1W 0.0261(8) 0.0252(8) 0.0249(8) 0.0015(7) 0.0008(6) 0.0034(6)
    O21 0.0299(8) 0.0197(7) 0.0261(8) 0.0051(7) -0.0011(6) -0.0065(6)
    O22 0.0274(8) 0.0198(7) 0.0186(7) 0.0013(6) 0.0003(6) -0.0028(6)
    C1 0.0310(12) 0.0464(15) 0.0286(13) 0.0124(12) -0.0048(10) -0.0082(11)
    C2 0.0461(16) 0.0655(19) 0.0416(16) 0.0250(15) -0.0107(13) -0.0223(14)
    C3 0.0373(15) 0.0621(18) 0.0457(16) 0.0206(14) -0.0021(12) -0.0062(14)
    C4 0.0249(12) 0.0519(16) 0.0401(15) -0.0001(12) -0.0021(11) 0.0062(13)
    C5 0.0354(14) 0.0475(16) 0.0383(15) -0.0048(12) -0.0037(11) -0.0096(12)
    C6 0.0334(13) 0.0466(15) 0.0327(13) 0.0060(12) -0.0012(11) -0.0109(12)
    C11 0.0293(12) 0.0258(11) 0.0237(11) 0.0069(10) -0.0005(9) -0.0071(9)
    C21 0.0254(11) 0.0130(9) 0.0198(10) -0.0022(9) 0.0022(8) 0.0013(8)
    O2W 0.045(5) 0.054(6) 0.043(5) -0.017(5) 0.001(4) 0.009(4)
_geom_special_details
;
Bond distances, angles <i>etc</i>. have been calculated using the rounded
fractional coordinates. All su's are estimated from the variances of the
(full) variance-covariance matrix. The cell e.s.d.'s are taken into account in
the estimation of distances, angles and torsion angles
;
loop_
    _geom_bond_atom_site_label_1
    _geom_bond_atom_site_label_2
    _geom_bond_site_symmetry_1
    _geom_bond_site_symmetry_2
    _geom_bond_distance
    _geom_bond_publ_flag
    Mg1 O1W . . 2.1032(14) yes
    Mg1 O21 . . 2.0478(14) yes
    Mg1 O22 . 2_555 2.0620(14) yes
    Mg1 O1W . 3_566 2.1032(14) yes
    Mg1 O21 . 3_566 2.0478(14) yes
    Mg1 O22 . 4_555 2.0620(14) yes
    F4 C4 . . 1.362(3) no
    O1 C1 . . 1.380(3) no
    O1 C11 . . 1.416(3) no
    O21 C21 . . 1.257(3) no
    O22 C21 . . 1.250(3) no
    O1W H11W . . 0.9100 no
    O1W H12W . . 0.9200 no
    O2W H22W . . 0.8500 no
    O2W H21W . . 0.9500 no
    C1 C2 . . 1.384(4) no
    C1 C6 . . 1.379(3) no
    C2 C3 . . 1.381(4) no
    C3 C4 . . 1.356(4) no
    C4 C5 . . 1.363(4) no
    C5 C6 . . 1.390(3) no
    C11 C21 . . 1.511(3) no
    C2 H2 . . 0.9300 no
    C3 H3 . . 0.9300 no
    C5 H5 . . 0.9300 no
    C6 H6 . . 0.9300 no
    C11 H11B . . 0.9700 no
    C11 H11A . . 0.9700 no
loop_
    _geom_angle_atom_site_label_1
    _geom_angle_atom_site_label_2
    _geom_angle_atom_site_label_3
    _geom_angle_site_symmetry_1
    _geom_angle_site_symmetry_2
    _geom_angle_site_symmetry_3
    _geom_angle
    _geom_angle_publ_flag
    O1W Mg1 O21 . . . 90.96(5) no
    O1W Mg1 O22 . . 2_555 92.03(5) no
    O1W Mg1 O1W . . 3_566 180.00 no
    O1W Mg1 O21 . . 3_566 89.04(5) no
    O1W Mg1 O22 . . 4_555 87.97(5) no
    O21 Mg1 O22 . . 2_555 84.33(5) no
    O1W Mg1 O21 3_566 . . 89.04(5) no
    O21 Mg1 O21 . . 3_566 180.00 no
    O21 Mg1 O22 . . 4_555 95.67(5) no
    O1W Mg1 O22 3_566 . 2_555 87.97(5) no
    O21 Mg1 O22 3_566 . 2_555 95.67(5) no
    O22 Mg1 O22 2_555 . 4_555 180.00 no
    O1W Mg1 O21 3_566 . 3_566 90.96(5) no
    O1W Mg1 O22 3_566 . 4_555 92.03(5) no
    O21 Mg1 O22 3_566 . 4_555 84.33(5) no
    C1 O1 C11 . . . 117.06(19) no
    Mg1 O21 C21 . . . 139.08(14) no
    Mg1 O22 C21 2_545 . . 132.00(13) no
    Mg1 O1W H12W . . . 103.00 no
    H11W O1W H12W . . . 114.00 no
    Mg1 O1W H11W . . . 123.00 no
    H21W O2W H22W . . . 102.00 no
    O1 C1 C6 . . . 124.9(2) no
    C2 C1 C6 . . . 119.9(2) no
    O1 C1 C2 . . . 115.2(2) no
    C1 C2 C3 . . . 120.3(3) no
    C2 C3 C4 . . . 118.7(2) no
    F4 C4 C3 . . . 118.7(2) no
    F4 C4 C5 . . . 118.7(2) no
    C3 C4 C5 . . . 122.6(2) no
    C4 C5 C6 . . . 119.0(2) no
    C1 C6 C5 . . . 119.6(2) no
    O1 C11 C21 . . . 109.90(17) no
    O21 C21 C11 . . . 115.38(19) no
    O22 C21 C11 . . . 119.32(18) no
    O21 C21 O22 . . . 125.3(2) no
    C3 C2 H2 . . . 120.00 no
    C1 C2 H2 . . . 120.00 no
    C2 C3 H3 . . . 121.00 no
    C4 C3 H3 . . . 121.00 no
    C4 C5 H5 . . . 120.00 no
    C6 C5 H5 . . . 121.00 no
    C5 C6 H6 . . . 120.00 no
    C1 C6 H6 . . . 120.00 no
    O1 C11 H11A . . . 110.00 no
    O1 C11 H11B . . . 110.00 no
    C21 C11 H11B . . . 110.00 no
    H11A C11 H11B . . . 108.00 no
    C21 C11 H11A . . . 110.00 no
loop_
    _geom_torsion_atom_site_label_1
    _geom_torsion_atom_site_label_2
    _geom_torsion_atom_site_label_3
    _geom_torsion_atom_site_label_4
    _geom_torsion_site_symmetry_1
    _geom_torsion_site_symmetry_2
    _geom_torsion_site_symmetry_3
    _geom_torsion_site_symmetry_4
    _geom_torsion
    _geom_torsion_publ_flag
    O1W Mg1 O21 C21 . . . . 36.0(2) no
    O22 Mg1 O21 C21 2_555 . . . 127.9(2) no
    O1W Mg1 O21 C21 3_566 . . . -144.0(2) no
    O22 Mg1 O21 C21 4_555 . . . -52.1(2) no
    C11 O1 C1 C2 . . . . -175.1(2) no
    C11 O1 C1 C6 . . . . 4.0(3) no
    C1 O1 C11 C21 . . . . 169.15(19) no
    Mg1 O21 C21 O22 . . . . -136.10(18) no
    Mg1 O21 C21 C11 . . . . 43.1(3) no
    Mg1 O22 C21 O21 2_545 . . . 4.0(3) no
    Mg1 O22 C21 C11 2_545 . . . -175.24(13) no
    O1 C1 C2 C3 . . . . 179.0(2) no
    C6 C1 C2 C3 . . . . -0.2(4) no
    O1 C1 C6 C5 . . . . -179.4(2) no
    C2 C1 C6 C5 . . . . -0.3(4) no
    C1 C2 C3 C4 . . . . 0.7(4) no
    C2 C3 C4 F4 . . . . 178.5(2) no
    C2 C3 C4 C5 . . . . -0.7(4) no
    F4 C4 C5 C6 . . . . -179.0(2) no
    C3 C4 C5 C6 . . . . 0.2(4) no
    C4 C5 C6 C1 . . . . 0.3(4) no
    O1 C11 C21 O21 . . . . 172.84(18) no
    O1 C11 C21 O22 . . . . -7.9(3) no
loop_
    _geom_hbond_atom_site_label_D
    _geom_hbond_atom_site_label_H
    _geom_hbond_atom_site_label_A
    _geom_hbond_site_symmetry_A
    _geom_hbond_distance_DH
    _geom_hbond_distance_HA
    _geom_hbond_distance_DA
    _geom_hbond_angle_DHA
    _geom_hbond_publ_flag
    O1W H11W O1 1_565 0.91 2.45 3.214(2) 143 yes
    O1W H12W O22 1_565 0.92 2.38 3.0352(19) 128 yes
    O1W H12W O21 2_555 0.92 1.92 2.760(2) 151 yes
    O2W H21W O1 1_565 0.95 2.41 3.034(10) 123 yes
    O2W H22W O22 4_555 0.85 2.13 2.950(9) 160 yes
_iucr_refine_instructions_details
;
TITL gs12gs6_PFMG
CELL  0.71073  17.2526   6.8899   7.5474   90.000   95.118   90.000
ZERR     2.00   0.0009   0.0003   0.0003    0.000    0.004    0.000
LATT   1
SYMM  - X, 1/2 + Y, 1/2 - Z
SFAC  C    H     F    MG   O
UNIT  32   33.6  4    2    16.8
MERG   2
OMIT    -4.00  52.00
FMAP   2
PLAN   8
ACTA
BOND   $H
L.S.   8
WGHT    0.042400    0.393000
FVAR       7.54621
MG1   4    0.000000    0.500000    0.500000    10.50000    0.02322    0.01582 =
         0.01674   -0.00118    0.00034    0.00148
F4    3    0.495765   -0.023747    0.781946    11.00000    0.02710    0.07342 =
         0.06715    0.00082   -0.01013    0.00197
O1    5    0.201005   -0.010310    0.448857    11.00000    0.03879    0.06067 =
         0.04122   -0.02988   -0.01692    0.02742
O1W   5    0.091249    0.617659    0.367122    11.00000    0.02615    0.02516 =
         0.02489    0.00343    0.00079    0.00152
AFIX   3
H11W  2    0.132881    0.678269    0.424657    11.00000   -1.50000
H12W  2    0.066031    0.689809    0.277757    11.00000   -1.50000
AFIX   0
O21   5    0.019673    0.230270    0.399157    11.00000    0.02986    0.01969 =
         0.02610   -0.00650   -0.00105    0.00511
O22   5    0.077741    0.028462    0.222344    11.00000    0.02740    0.01978 =
         0.01864   -0.00275    0.00031    0.00132
C1    1    0.273772   -0.004493    0.540827    11.00000    0.03097    0.04637 =
         0.02859   -0.00816   -0.00476    0.01236
C2    1    0.327683   -0.132325    0.481378    11.00000    0.04610    0.06545 =
         0.04160   -0.02234   -0.01074    0.02501
AFIX  43
H2    2    0.313252   -0.215392    0.387037    11.00000   -1.20000
AFIX   0
C3    1    0.402817   -0.137000    0.561603    11.00000    0.03730    0.06207 =
         0.04573   -0.00620   -0.00213    0.02063
AFIX  43
H3    2    0.439422   -0.221618    0.521416    11.00000   -1.20000
AFIX   0
C4    1    0.422177   -0.015782    0.700136    11.00000    0.02493    0.05186 =
         0.04011    0.00619   -0.00211   -0.00006
C5    1    0.370630    0.111753    0.761957    11.00000    0.03535    0.04748 =
         0.03831   -0.00955   -0.00368   -0.00482
AFIX  43
H5    2    0.385754    0.193289    0.857006    11.00000   -1.20000
AFIX   0
C6    1    0.295101    0.118306    0.680969    11.00000    0.03344    0.04659 =
         0.03274   -0.01092   -0.00121    0.00597
AFIX  43
H6    2    0.259195    0.204937    0.721039    11.00000   -1.20000
AFIX   0
C11   1    0.145960    0.128562    0.496014    11.00000    0.02934    0.02581 =
         0.02368   -0.00714   -0.00049    0.00693
AFIX  23
H11A  2    0.169417    0.256617    0.500708    11.00000   -1.20000
H11B  2    0.129941    0.098621    0.612916    11.00000   -1.20000
AFIX   0
C21   1    0.075883    0.127106    0.360885    11.00000    0.02543    0.01297 =
         0.01976    0.00134    0.00219   -0.00216
O2W   5    0.226229    0.576783    0.581632    10.20000    0.04463    0.05396 =
         0.04283    0.00869    0.00111   -0.01730
AFIX   3
H21W  2    0.227865    0.705356    0.628478    10.20000   -1.50000
H22W  2    0.189865    0.525356    0.634478    10.20000   -1.50000
HKLF    4  1.0  1.00  0.00  0.00  0.00  1.00  0.00  0.00  0.00  1.00
REM  gs12gs6_PFMG
REM R1 =  0.0467 for   1400 Fo > 4sig(Fo)  and  0.0651 for all   1762 data
REM    133 parameters refined using      0 restraints
END
WGHT      0.0415      0.3277
REM Highest difference peak  0.249,  deepest hole -0.285,  1-sigma level  0.048
Q1    1   0.2286  0.0691  0.4079  11.00000  0.05    0.25
Q2    1   0.0493  0.0004  0.1096  11.00000  0.05    0.23
Q3    1   0.1839  0.0019  0.4832  11.00000  0.05    0.23
Q4    1   0.0679  0.0013  0.3170  11.00000  0.05    0.20
Q5    1   0.1394  0.1440  0.6002  11.00000  0.05    0.19
Q6    1   0.1254 -0.0409  0.2489  11.00000  0.05    0.18
Q7    1   0.2997  0.0978  0.5640  11.00000  0.05    0.18
Q8    1   0.3992 -0.1341  0.6793  11.00000  0.05    0.17
;
