# Supplementary material for: Poly[[diaqua­bis­[μ-2-(4-fluoro­phen­oxy)acetato-κ2 O 1:O 1′]magnesium] 0.4-hydrate]
Source: Acta Crystallogr Sect E Struct Rep Online. 2012 Aug 15;68(Pt 9):m1178. doi: 10.1107/S1600536812035246 (PMC3435600; doi:10.1107/S1600536812035246)
Supplement: Supplementary file 2 [file e-68-m1178-Isup2.hkl]

#
# h,k,l, Fc-squared, Fo-squared, sigma(Fo-squared) and status flag
#
data_I
_shelx_title ' gs12gs6_PFMG'
_shelx_refln_list_code          4
_shelx_F_calc_maximum      131.30
_exptl_crystal_F_000       420.00
_reflns_d_resolution_high  0.8107
 
loop_
 _symmetry_equiv_pos_as_xyz
 'x, y, z'
 '-x, y+1/2, -z+1/2'
 '-x, -y, -z'
 'x, -y-1/2, z-1/2'
 
_cell_length_a    17.2526
_cell_length_b     6.8899
_cell_length_c     7.5474
_cell_angle_alpha  90.000
_cell_angle_beta   95.118
_cell_angle_gamma  90.000
 
_shelx_F_squared_multiplier     1.000
 
loop_
 _refln_index_h
 _refln_index_k
 _refln_index_l
 _refln_F_squared_calc
 _refln_F_squared_meas
 _refln_F_squared_sigma
 _refln_observed_status
   3   0   0     1001.55     1039.71     19.27 o
   4   0   0       51.85       63.18      3.58 o
   5   0   0      426.31      415.51      8.73 o
   6   0   0       11.58       20.79      2.68 o
   7   0   0      264.31      223.35      7.46 o
   8   0   0       91.31       81.79      4.85 o
   9   0   0      130.52      131.31      6.51 o
  10   0   0     4230.03     4381.55     79.82 o
  11   0   0      225.45      215.54      9.03 o
  12   0   0     1720.20     1646.36     28.56 o
  13   0   0      145.44      137.60      8.29 o
  14   0   0     1793.26     1815.51     47.27 o
  15   0   0       58.78       63.91      6.42 o
  16   0   0        9.69        9.57      2.97 o
  17   0   0      291.72      306.21     27.75 o
  18   0   0       44.86       37.86      7.15 o
  19   0   0       27.70       20.61      5.91 o
  20   0   0        0.02       -1.97      4.07 o
  21   0   0        1.36        4.30      8.01 o
   1   1   0      109.87      129.19      4.87 o
   2   1   0      672.11      684.32     18.05 o
   3   1   0        1.62        2.54      1.07 o
   4   1   0      314.27      288.21      5.40 o
   5   1   0       10.84       14.59      1.74 o
   6   1   0      190.02      198.80      5.00 o
   7   1   0      314.22      323.03      6.89 o
   8   1   0      923.67      950.48     15.50 o
   9   1   0      903.71      952.47     13.63 o
  10   1   0       23.60       25.30      2.44 o
  11   1   0       69.40       65.13      3.71 o
  12   1   0       24.41       18.88      2.90 o
  13   1   0      155.29      152.06      5.76 o
  14   1   0      255.81      269.83      7.99 o
  15   1   0      109.68      103.53      6.11 o
  16   1   0       21.56       19.95      3.32 o
  17   1   0      170.27      177.50      8.48 o
  18   1   0       43.92       36.73      6.12 o
  19   1   0       11.59       17.44     14.25 o
  20   1   0       11.79        6.39      4.75 o
  21   1   0        5.85       10.46      9.01 o
   0   2   0     7888.98     8900.37     69.94 o
   1   2   0      280.83      294.87      3.66 o
   2   2   0       70.01       61.32      1.75 o
   3   2   0     1441.21     1518.24     28.45 o
   4   2   0      836.18      781.66     18.17 o
   5   2   0      275.82      304.63      7.28 o
   6   2   0      110.64      126.36      4.18 o
   7   2   0      850.43      870.70     12.86 o
   8   2   0        2.43        2.47      1.30 o
   9   2   0       70.29       75.59      4.63 o
  10   2   0     1224.01     1192.77     41.21 o
  11   2   0      109.87       93.91      4.64 o
  12   2   0      538.26      513.36     13.29 o
  13   2   0       58.72       60.66      5.65 o
  14   2   0     1196.74     1249.95     26.22 o
  15   2   0      103.54      110.91      7.82 o
  16   2   0      143.87      146.97     13.60 o
  17   2   0        2.28        1.80      3.56 o
  18   2   0       33.34       39.42      6.24 o
  19   2   0       23.09       11.66      7.33 o
  20   2   0       14.29       22.49      5.64 o
   1   3   0        5.92        6.15      1.35 o
   2   3   0        0.13        1.84      1.02 o
   3   3   0        1.70        6.36      1.24 o
   4   3   0      108.04      110.07      4.35 o
   5   3   0      195.86      185.47      4.82 o
   6   3   0      167.56      178.07      4.48 o
   7   3   0       66.86       69.05      2.80 o
   8   3   0        1.24        4.39      1.89 o
   9   3   0        6.07        7.01      1.51 o
  10   3   0      437.96      422.15     21.78 o
  11   3   0       96.39       97.45      9.71 o
  12   3   0      322.27      296.01     16.71 o
  13   3   0      790.68      765.51     27.71 o
  14   3   0       19.55       28.42      6.80 o
  15   3   0        8.43       17.70      6.00 o
  16   3   0        0.93        0.70      6.05 o
  17   3   0       15.65       16.90      5.84 o
  18   3   0        2.50        3.28      4.83 o
  19   3   0        1.14        4.39      4.15 o
   0   4   0      234.93      212.99      8.82 o
   1   4   0      115.09      120.04      4.35 o
   2   4   0      837.46      855.98     14.90 o
   3   4   0        1.11        2.30      1.31 o
   4   4   0     4169.14     4283.70     53.96 o
   5   4   0     1141.37     1167.13     15.11 o
   6   4   0      549.40      513.08      9.13 o
   7   4   0      121.10      118.44      5.64 o
   8   4   0      176.08      154.78      9.34 o
   9   4   0       56.61       54.79      5.62 o
  10   4   0      279.65      269.93     12.05 o
  11   4   0       60.67       76.50      6.94 o
  12   4   0       77.50       77.68      8.22 o
  13   4   0      244.17      259.12     13.15 o
  14   4   0      161.54      164.43     13.99 o
  15   4   0       56.63       65.84      7.41 o
  16   4   0      129.10      146.79     11.27 o
  17   4   0        4.34        5.27      6.08 o
  18   4   0       66.50       77.77     11.50 o
   1   5   0        1.98        5.23      2.13 o
   2   5   0       10.80        5.79      2.41 o
   3   5   0      162.67      174.30      6.76 o
   4   5   0      252.07      237.77     10.66 o
   5   5   0       59.88       70.05      3.95 o
   6   5   0       57.59       59.76      4.76 o
   7   5   0        3.85        2.93      2.14 o
   8   5   0       10.84        5.63      3.42 o
   9   5   0       13.85       26.88      6.94 o
  10   5   0       39.00       38.41      7.50 o
  11   5   0       27.35       25.75      6.79 o
  12   5   0       14.77       14.95      6.36 o
  13   5   0      168.36      192.06     15.92 o
  14   5   0       32.85       54.84      9.67 o
  15   5   0        2.97       20.58      8.94 o
  16   5   0       49.19       54.58     15.22 o
  17   5   0       22.41       27.42      8.22 o
   0   6   0      317.73      319.85     13.34 o
   1   6   0        1.21        2.89      2.27 o
   2   6   0       14.14       19.03      2.90 o
   3   6   0        0.14        6.83      3.66 o
   4   6   0       77.55       75.64      7.20 o
   5   6   0       12.17        5.28      4.10 o
   6   6   0        2.84        2.03      4.26 o
   7   6   0       13.45       18.92      4.61 o
   8   6   0        0.36        9.78     17.21 o
   9   6   0        0.05        7.48      5.67 o
  10   6   0      111.53       88.00     11.10 o
  11   6   0        9.85       30.12      7.48 o
  12   6   0       82.38       83.14     11.58 o
  13   6   0        5.02        5.76      4.95 o
  14   6   0      111.21       81.57     11.91 o
  15   6   0      118.47      134.45     15.54 o
   1   7   0       17.75       29.78      4.18 o
   2   7   0       29.39       29.90      4.24 o
   3   7   0       16.71       15.87      3.85 o
   4   7   0       26.10       30.17      4.79 o
   5   7   0        6.76       16.56      4.79 o
   6   7   0        2.79       10.15      5.78 o
   7   7   0       44.88       49.28      8.59 o
   8   7   0      159.03      126.81     13.54 o
   9   7   0       90.35       63.00     10.14 o
  10   7   0        8.83       20.90      7.23 o
  11   7   0       41.54       47.81      9.19 o
  12   7   0        1.89        7.12      7.95 o
   0   8   0      881.93      886.95     34.70 o
   1   8   0      184.80      171.77     10.86 o
   2   8   0       72.93       83.15      8.98 o
   3   8   0       60.15       61.38      7.84 o
   4   8   0        0.90        3.37      4.02 o
   5   8   0        0.11        1.75      5.27 o
   6   8   0        0.09       11.02      6.88 o
   7   8   0       12.96       13.95      6.00 o
 -21   1   1        6.48       10.54      5.41 o
 -20   1   1       44.53       44.20      8.88 o
 -19   1   1       17.98       40.52      8.11 o
 -18   1   1      311.37      319.41     15.32 o
 -17   1   1      113.22      112.44      9.18 o
 -16   1   1      863.74      864.73     19.89 o
 -15   1   1      139.23      137.33      7.69 o
 -14   1   1       23.31       26.13      3.70 o
 -13   1   1      249.09      227.06      6.88 o
 -12   1   1      129.45      126.60      7.01 o
 -11   1   1        1.08       -0.46      1.63 o
 -10   1   1       18.47       14.42      1.82 o
  -9   1   1       79.40       69.83      4.82 o
  -8   1   1       90.52       68.95      6.44 o
  -7   1   1        9.72       12.87      2.96 o
  -6   1   1     1110.75     1032.09     21.66 o
  -5   1   1       15.27       13.22      1.83 o
  -4   1   1     1380.02     1350.03     13.89 o
  -3   1   1       29.48       38.36      3.11 o
  -2   1   1    17238.81    16950.94    235.37 o
  -1   1   1       59.35       75.38      1.68 o
   0   1   1     3326.11     3349.44     24.13 o
   1   1   1     2474.38     2384.29     19.99 o
   2   1   1       38.82       42.78      2.36 o
   3   1   1      467.87      451.25      5.65 o
   4   1   1        7.10        8.23      1.00 o
   5   1   1      247.38      278.25      4.63 o
   6   1   1      255.26      280.61      7.63 o
   7   1   1      400.31      437.76      8.27 o
   8   1   1     2717.49     2811.32     31.53 o
   9   1   1      832.41      779.63     14.75 o
  10   1   1      189.13      149.55      6.57 o
  11   1   1      891.17      892.66     17.37 o
  12   1   1      652.38      630.03     12.80 o
  13   1   1      460.04      470.57     11.40 o
  14   1   1        0.09        2.46      2.11 o
  15   1   1       67.84       67.58      4.59 o
  16   1   1       72.83       71.63      5.46 o
  17   1   1       87.69       83.85      7.10 o
  18   1   1        4.98        9.17      3.41 o
  19   1   1        4.09        2.22      4.23 o
  20   1   1       10.55       21.02      5.67 o
 -20   2   1       22.39       32.47      7.13 o
 -19   2   1       83.20       89.57     11.36 o
 -18   2   1       22.14       14.58      5.69 o
 -17   2   1       13.92        4.45      3.40 o
 -16   2   1       13.71       16.07      4.88 o
 -15   2   1      391.14      400.49     16.02 o
 -14   2   1      399.42      423.25     23.17 o
 -13   2   1       30.52       28.43     14.14 o
 -12   2   1      684.69      711.01     23.90 o
 -11   2   1        5.43        6.93      4.39 o
 -10   2   1       10.34       11.87      4.34 o
  -9   2   1       50.92       46.05      5.49 o
  -8   2   1      199.50      178.41      8.49 o
  -7   2   1      876.06      848.43     12.94 o
  -6   2   1     2117.69     2297.40     32.31 o
  -5   2   1      192.45      141.77      7.98 o
  -4   2   1      135.49      155.12      4.88 o
  -3   2   1      105.35      121.01      3.07 o
  -2   2   1    12628.29    12678.95     75.34 o
  -1   2   1     2514.29     2653.60     25.49 o
   0   2   1      560.16      546.68     11.23 o
   1   2   1      765.36      794.73      9.10 o
   2   2   1      193.76      184.81      5.05 o
   3   2   1     1373.00     1339.18     20.93 o
   4   2   1      377.42      388.99     13.78 o
   5   2   1      831.52      851.16     17.67 o
   6   2   1      144.14      136.96      4.71 o
   7   2   1      160.42      137.00      5.50 o
   8   2   1       21.10       21.25      1.75 o
   9   2   1       14.81       11.05      1.86 o
  10   2   1      351.62      335.89     10.43 o
  11   2   1       10.33        9.94      3.33 o
  12   2   1      780.04      739.38     17.69 o
  13   2   1      101.37      111.90     11.72 o
  14   2   1      161.81      144.32     11.73 o
  15   2   1       66.67       67.25     12.15 o
  16   2   1       54.36       51.87      7.89 o
  17   2   1      142.30      141.53     18.57 o
  18   2   1        0.62        1.30      3.98 o
  19   2   1        2.67       -0.96      7.72 o
  20   2   1        7.33        2.43      4.44 o
 -19   3   1       73.97       58.10      7.89 o
 -18   3   1       46.34       58.79      6.51 o
 -17   3   1       23.87       18.25      5.24 o
 -16   3   1      181.20      155.02     10.94 o
 -15   3   1       24.63       30.26      6.09 o
 -14   3   1      233.44      254.65     13.21 o
 -13   3   1      390.70      383.20     22.08 o
 -12   3   1      339.88      315.63     15.06 o
 -11   3   1       13.26       18.75      4.89 o
 -10   3   1      108.34      120.06      8.83 o
  -9   3   1       24.00       18.94      3.92 o
  -8   3   1       10.45       11.58      3.15 o
  -7   3   1      107.28       94.42      3.62 o
  -6   3   1     1380.87     1419.29     29.96 o
  -5   3   1        3.68        3.52      1.37 o
  -4   3   1      470.94      438.38      7.58 o
  -3   3   1     1594.05     1636.34     18.58 o
  -2   3   1     3024.78     3310.30     46.40 o
  -1   3   1     1007.87     1082.04     18.39 o
   0   3   1      580.88      584.31     11.77 o
   1   3   1       52.69       52.05      2.97 o
   2   3   1      488.81      503.19     10.50 o
   3   3   1      486.71      459.06     17.92 o
   4   3   1      262.62      324.51      7.69 o
   5   3   1      107.86      106.87      5.67 o
   6   3   1      414.84      417.49     16.81 o
   7   3   1      961.29      970.55     27.38 o
   8   3   1      904.54      936.81     27.34 o
   9   3   1      366.17      316.84     13.53 o
  10   3   1      312.16      290.31     15.84 o
  11   3   1      114.44      135.88     11.43 o
  12   3   1      479.54      485.86     21.74 o
  13   3   1      773.28      818.05     29.16 o
  14   3   1       12.91       17.71      8.13 o
  15   3   1       73.10       72.06      9.31 o
  16   3   1        7.42        9.38      7.01 o
  17   3   1       85.76       76.72     10.35 o
  18   3   1        4.26        0.13      4.14 o
  19   3   1       25.08       34.40      8.18 o
 -18   4   1        7.16        6.61      4.39 o
 -17   4   1       60.28       52.44      7.05 o
 -16   4   1        1.66        7.40      6.62 o
 -15   4   1        8.57       16.08      4.86 o
 -14   4   1       51.89       68.15      8.22 o
 -13   4   1        6.26        5.12      4.13 o
 -12   4   1        8.88       11.27      4.01 o
 -11   4   1        0.00        6.14      3.68 o
 -10   4   1       27.97       23.20      3.29 o
  -9   4   1       42.24       36.87      4.09 o
  -8   4   1       67.15       70.47      3.84 o
  -7   4   1      304.65      303.47      8.09 o
  -6   4   1      154.34      174.53      5.92 o
  -5   4   1      286.85      293.18      7.70 o
  -4   4   1        5.10        7.02      1.91 o
  -3   4   1      152.65      155.25      5.57 o
  -2   4   1        8.12       19.46      2.57 o
  -1   4   1       11.91        7.29      1.37 o
   0   4   1      120.91      121.39      4.51 o
   1   4   1        7.31        6.69      1.55 o
   2   4   1      279.68      264.93      6.11 o
   3   4   1       71.21       75.59      3.07 o
   4   4   1        0.16        1.97      0.93 o
   5   4   1      193.33      181.79      6.31 o
   6   4   1       14.29       18.42      2.88 o
   7   4   1       29.95       29.63      5.03 o
   8   4   1        0.58       -3.23      2.26 o
   9   4   1        4.07        4.71      3.31 o
  10   4   1       14.35        9.03      5.51 o
  11   4   1        8.27       13.47      5.47 o
  12   4   1      345.38      356.52     17.45 o
  13   4   1        0.04       -3.10      3.29 o
  14   4   1       19.17       12.07      4.11 o
  15   4   1        0.88        6.62      4.38 o
  16   4   1        8.87       19.02      6.01 o
  17   4   1        1.17        4.68      5.64 o
  18   4   1        0.01        0.29      4.30 o
 -17   5   1       99.05      100.15     12.60 o
 -16   5   1      105.68      114.06     25.43 o
 -15   5   1       74.54       67.77     10.72 o
 -14   5   1      286.15      327.49     20.99 o
 -13   5   1      124.82      131.11     13.26 o
 -12   5   1      212.30      193.23     11.88 o
 -11   5   1       20.63       17.45      4.72 o
 -10   5   1       59.08       57.64      6.25 o
  -9   5   1        0.00        8.29      3.73 o
  -8   5   1       12.57       17.13      3.75 o
  -7   5   1       78.92       85.04      5.57 o
  -6   5   1      358.92      338.23      8.99 o
  -5   5   1        0.00        3.74      2.06 o
  -4   5   1      103.44      119.34      7.04 o
  -3   5   1      219.01      245.03      9.53 o
  -2   5   1      482.49      506.31     11.70 o
  -1   5   1      208.64      213.02      7.00 o
   0   5   1        4.10        5.58      2.02 o
   1   5   1       31.19       29.92      3.02 o
   2   5   1       50.56       55.66      3.77 o
   3   5   1        3.54        6.74      2.04 o
   4   5   1      209.52      207.39      7.85 o
   5   5   1       14.00       14.76      4.33 o
   6   5   1       97.95       96.82      7.73 o
   7   5   1      159.45      149.93     12.64 o
   8   5   1      177.83      192.17     14.06 o
   9   5   1       43.58       42.06      7.76 o
  10   5   1       23.62       40.13      7.86 o
  11   5   1      119.24      115.94     12.29 o
  12   5   1       60.42       63.49      9.24 o
  13   5   1      152.75      179.96     15.73 o
  14   5   1        8.69       24.14      7.86 o
  15   5   1       20.14       23.84      7.21 o
  16   5   1       16.69       28.11      9.00 o
 -15   6   1       37.71       47.22     10.71 o
 -14   6   1        9.05       19.81      6.55 o
 -13   6   1       18.95       22.24      7.63 o
 -12   6   1        0.16        8.61      5.72 o
 -11   6   1       14.58       13.11      6.07 o
 -10   6   1      161.22      168.21     18.71 o
  -9   6   1       12.60       18.51      6.63 o
  -8   6   1       55.93       83.33     10.71 o
  -7   6   1       37.34       44.10      8.16 o
  -6   6   1      203.14      218.28     11.65 o
  -5   6   1        3.17       11.68      4.26 o
  -4   6   1       19.98       29.71      5.18 o
  -3   6   1        2.27        0.08      2.11 o
  -2   6   1      167.44      193.98      7.35 o
  -1   6   1      214.88      233.46      7.33 o
   0   6   1      119.32      116.87      5.83 o
   1   6   1        5.28        8.24      2.96 o
   2   6   1      375.84      381.24     11.90 o
   3   6   1      132.60      126.96      9.04 o
   4   6   1       68.25       73.33      8.24 o
   5   6   1        0.00        1.78      3.67 o
   6   6   1        0.28        0.08      3.42 o
   7   6   1       12.82       24.60      7.10 o
   8   6   1        0.66        2.41      4.91 o
   9   6   1      121.05      110.32     11.98 o
  10   6   1       91.93       97.89     14.41 o
  11   6   1       69.31       67.66     10.29 o
  12   6   1       16.83       13.48     13.20 o
  13   6   1       40.44       41.29      9.65 o
  14   6   1       70.09       86.13     12.59 o
 -12   7   1        1.35        2.29      5.14 o
 -11   7   1       16.85       30.05     11.79 o
 -10   7   1        1.22       13.58      6.85 o
  -9   7   1       54.67       64.34     10.91 o
  -8   7   1       23.30       21.55     11.12 o
  -7   7   1       34.08       42.59      8.52 o
  -6   7   1      123.04      109.13     16.48 o
  -5   7   1       72.89       72.31      8.59 o
  -4   7   1      166.45      172.78      9.88 o
  -3   7   1      125.83      129.22      8.55 o
  -2   7   1      494.97      482.30     15.81 o
  -1   7   1       85.47       84.13      6.34 o
   0   7   1        3.98        6.25      3.28 o
   1   7   1      136.02      144.51      8.10 o
   2   7   1      115.54      117.43      7.38 o
   3   7   1      103.70      106.96     10.37 o
   4   7   1       77.98       74.28      7.07 o
   5   7   1       65.52       81.94      8.33 o
   6   7   1       53.65       49.07      6.53 o
   7   7   1       32.52       42.44      8.69 o
   8   7   1      227.11      224.35     17.93 o
   9   7   1      170.61      164.25     15.84 o
  10   7   1      132.46      140.63     14.94 o
  11   7   1      170.72      165.05     16.60 o
  -6   8   1       53.83       61.61     10.41 o
  -5   8   1       48.87       54.79      9.37 o
  -4   8   1       23.08       31.03     13.87 o
  -3   8   1       10.52        9.38      5.89 o
  -2   8   1        0.06        8.41      6.04 o
  -1   8   1       23.76       28.63      5.25 o
   0   8   1       41.91       27.73      5.35 o
   1   8   1        0.77        4.39      3.62 o
   2   8   1        4.45       13.63      4.95 o
   3   8   1        0.29       -2.20      3.58 o
   4   8   1        1.01       -1.58      3.44 o
   5   8   1        1.85       -2.34      4.13 o
   6   8   1        8.68        4.47      4.71 o
 -21   0   2       44.92       43.08     11.90 o
 -20   0   2      121.02      113.72     16.79 o
 -19   0   2       97.44      122.06     16.88 o
 -18   0   2      192.33      177.80     19.64 o
 -17   0   2       35.50       34.14      9.80 o
 -16   0   2      509.46      478.07     25.61 o
 -15   0   2      537.21      551.50     22.96 o
 -14   0   2      539.58      534.77     15.37 o
 -13   0   2       99.99      107.80      6.69 o
 -12   0   2      376.52      380.52     11.90 o
 -11   0   2       25.43       29.93      3.48 o
 -10   0   2        0.11        0.59      1.54 o
  -9   0   2     1212.51     1116.76     19.25 o
  -8   0   2     1492.10     1503.93     19.05 o
  -7   0   2     2023.53     1938.64     24.83 o
  -6   0   2      202.06      182.61      5.74 o
  -5   0   2     4032.56     3945.84     32.57 o
  -4   0   2      256.93      213.90      5.45 o
  -3   0   2      417.18      362.81     10.39 o
  -2   0   2    13366.34    13367.58    148.93 o
  -1   0   2     1788.31     1652.48     20.19 o
   0   0   2      225.36      205.21      5.56 o
   1   0   2     3083.98     3128.14     42.92 o
   2   0   2       35.11       52.06      4.38 o
   3   0   2     2453.68     2513.33     37.16 o
   4   0   2     1650.87     1636.14     27.87 o
   5   0   2     4551.87     4364.65     58.55 o
   6   0   2     4567.72     4746.00    129.34 o
   7   0   2     5550.24     5536.94     72.96 o
   8   0   2      672.57      812.23     16.52 o
   9   0   2     1603.52     1535.64     35.55 o
  10   0   2        7.54       13.35      3.55 o
  11   0   2      308.58      304.45     12.63 o
  12   0   2       40.63       33.77      4.07 o
  13   0   2      392.89      414.62     12.24 o
  14   0   2        5.93       14.17      3.69 o
  15   0   2     1584.51     1458.35     31.33 o
  16   0   2       31.63       38.92      5.62 o
  17   0   2       96.36      117.24      9.12 o
  18   0   2       16.40       25.40     10.22 o
  19   0   2       95.21      133.38     20.21 o
  20   0   2       38.92       46.66     13.20 o
 -20   1   2       41.81       35.62      7.89 o
 -19   1   2       17.04       10.61     10.49 o
 -18   1   2       11.02        4.67      4.42 o
 -17   1   2        0.11        3.31      4.42 o
 -16   1   2        0.68        1.15      4.09 o
 -15   1   2      151.79      146.09      9.60 o
 -14   1   2        5.16       11.94      6.16 o
 -13   1   2        3.39        4.90      3.13 o
 -12   1   2        7.53        6.01      1.10 o
 -11   1   2       47.84       48.65      4.45 o
 -10   1   2        3.75        9.71      2.65 o
  -9   1   2      150.53      144.49      4.99 o
  -8   1   2      387.74      422.51      8.48 o
  -7   1   2      204.44      199.20      7.69 o
  -6   1   2        0.09        0.27      1.12 o
  -5   1   2     2231.31     2203.37     19.16 o
  -4   1   2        5.35        5.03      1.39 o
  -3   1   2      354.42      360.41      5.86 o
  -2   1   2     5296.98     5451.60     39.01 o
  -1   1   2      193.28      192.16      4.36 o
   0   1   2      204.70      217.43      4.42 o
   1   1   2     1215.73     1214.30     15.91 o
   2   1   2      108.39      117.73      4.68 o
   3   1   2      440.10      450.77      9.74 o
   4   1   2      916.62      946.41     13.28 o
   5   1   2     1791.91     1965.66     30.58 o
   6   1   2      141.16      156.21      5.64 o
   7   1   2        0.11        2.60      1.52 o
   8   1   2        0.36       -0.55      1.48 o
   9   1   2      219.28      238.52      6.96 o
  10   1   2       82.17       93.36      4.56 o
  11   1   2        4.95        7.60      2.32 o
  12   1   2        0.39       -1.67      1.99 o
  13   1   2        1.35        1.03      2.39 o
  14   1   2        0.88        8.42      2.77 o
  15   1   2        0.17        3.84      2.23 o
  16   1   2        0.56        7.05      3.50 o
  17   1   2        0.01        1.97      2.89 o
  18   1   2        0.23        5.79      3.82 o
  19   1   2        3.35        4.76      4.25 o
  20   1   2       28.39       28.19      8.44 o
 -20   2   2       99.82      108.42     10.56 o
 -19   2   2      248.88      262.64     15.60 o
 -18   2   2      169.48      146.65     11.27 o
 -17   2   2      165.31      153.20      9.23 o
 -16   2   2       11.21        7.48      3.54 o
 -15   2   2      767.08      753.75     19.53 o
 -14   2   2       43.19       32.64      4.37 o
 -13   2   2       91.06       94.34      6.62 o
 -12   2   2       35.54       34.40      6.86 o
 -11   2   2      396.45      427.82     23.48 o
 -10   2   2      151.64      166.08      8.94 o
  -9   2   2      949.59      961.50     22.79 o
  -8   2   2      892.47      929.34     18.02 o
  -7   2   2      775.26      793.73     14.15 o
  -6   2   2      111.67      115.98      5.47 o
  -5   2   2     3228.01     3305.21     34.93 o
  -4   2   2     1886.92     1886.91     19.55 o
  -3   2   2     1521.08     1439.41     13.52 o
  -2   2   2     2249.63     2308.80     22.88 o
  -1   2   2     1255.32     1137.06     10.59 o
   0   2   2      306.70      348.55      5.52 o
   1   2   2      482.07      458.72      7.12 o
   2   2   2     1900.14     1998.77     18.89 o
   3   2   2       13.48        8.84      1.41 o
   4   2   2        0.21        0.79      1.19 o
   5   2   2      421.19      366.66     11.86 o
   6   2   2      176.94      179.62      8.77 o
   7   2   2      554.94      536.57     20.81 o
   8   2   2      184.02      173.28      5.13 o
   9   2   2      186.10      179.35      7.65 o
  10   2   2       32.60       36.30      3.36 o
  11   2   2      632.46      596.21     13.71 o
  12   2   2      523.28      518.80     21.02 o
  13   2   2        9.70       14.87      5.27 o
  14   2   2       92.36       94.27     11.34 o
  15   2   2      124.19      123.67     15.19 o
  16   2   2        8.68        7.66      5.49 o
  17   2   2       15.22       22.50     12.55 o
  18   2   2        4.52       10.87      5.34 o
  19   2   2       29.02       23.19      5.58 o
 -19   3   2        6.52        8.11      4.50 o
 -18   3   2        6.16       -1.89      3.12 o
 -17   3   2        3.67       14.23      5.31 o
 -16   3   2        1.99        5.11      3.23 o
 -15   3   2       58.21       49.27      6.31 o
 -14   3   2        0.60        6.86      3.77 o
 -13   3   2        2.33        2.79      3.91 o
 -12   3   2       39.88       45.11      5.96 o
 -11   3   2      152.04      155.33      9.71 o
 -10   3   2       20.53       14.08      3.52 o
  -9   3   2       10.17       12.06      2.27 o
  -8   3   2        1.23        4.08      1.98 o
  -7   3   2       58.74       62.85      4.48 o
  -6   3   2      806.94      874.57     13.32 o
  -5   3   2       57.47       63.35      3.64 o
  -4   3   2      609.07      619.00     11.19 o
  -3   3   2      318.24      336.01      8.10 o
  -2   3   2       58.16       58.74      2.58 o
  -1   3   2     1749.10     1760.07     28.08 o
   0   3   2      659.27      683.65     14.07 o
   1   3   2       11.74       14.06      1.83 o
   2   3   2      645.93      685.32     13.53 o
   3   3   2       31.65       31.09      1.84 o
   4   3   2       66.07       81.08      7.62 o
   5   3   2      149.98      136.13     10.15 o
   6   3   2       26.23       26.12      5.06 o
   7   3   2        6.47        8.31      3.99 o
   8   3   2       72.09       89.05      9.26 o
   9   3   2      177.72      172.75     17.95 o
  10   3   2      342.69      322.55     17.21 o
  11   3   2       27.63       25.32      6.25 o
  12   3   2       10.05       20.64     13.51 o
  13   3   2        7.12       -1.04      4.54 o
  14   3   2       44.80       50.87     12.82 o
  15   3   2       38.07       37.79      7.48 o
  16   3   2       45.93       48.73     12.81 o
  17   3   2       64.87       70.72     10.51 o
  18   3   2       58.73       61.41      9.91 o
 -18   4   2        0.00        5.89      3.44 o
 -17   4   2       62.58       56.88      7.61 o
 -16   4   2       65.65       73.20      9.36 o
 -15   4   2       38.84       36.71      6.19 o
 -14   4   2       35.52       34.41      6.03 o
 -13   4   2       34.36       49.03      6.77 o
 -12   4   2      221.99      202.68     11.83 o
 -11   4   2       47.72       51.75      5.83 o
 -10   4   2       27.22       29.12      3.90 o
  -9   4   2       15.55       15.71      3.13 o
  -8   4   2       75.53       83.59      4.21 o
  -7   4   2       39.78       42.90      3.67 o
  -6   4   2        0.17        0.88      1.72 o
  -5   4   2      894.17      925.27     15.34 o
  -4   4   2     1720.88     1762.47     24.36 o
  -3   4   2     2453.65     2515.18     32.52 o
  -2   4   2       24.96       24.58      2.67 o
  -1   4   2      506.04      544.41     10.39 o
   0   4   2        9.80       11.11      1.96 o
   1   4   2      248.84      252.20      6.43 o
   2   4   2      612.85      632.38     10.69 o
   3   4   2       18.54       15.59      1.48 o
   4   4   2       45.48       34.06      5.74 o
   5   4   2      418.71      409.91     24.25 o
   6   4   2      422.30      384.84     25.28 o
   7   4   2      925.30      863.68     16.78 o
   8   4   2      845.31      855.28     19.53 o
   9   4   2      619.95      599.93     24.76 o
  10   4   2      824.97      819.83     29.70 o
  11   4   2     2469.93     2517.46     57.26 o
  12   4   2      209.76      179.26     14.65 o
  13   4   2        6.59       10.59      5.59 o
  14   4   2        0.29        4.42      4.94 o
  15   4   2        0.19        9.95      7.10 o
  16   4   2        7.67        6.44      6.36 o
  17   4   2       50.00       63.19     10.36 o
 -16   5   2       91.07      102.53     12.94 o
 -15   5   2       96.76      105.24      9.86 o
 -14   5   2       23.10       22.35      5.19 o
 -13   5   2        0.36        2.60      3.63 o
 -12   5   2       13.02        9.94      8.40 o
 -11   5   2       68.74       70.24      8.14 o
 -10   5   2       86.76       81.73      7.65 o
  -9   5   2      118.92      120.10      8.92 o
  -8   5   2       61.30       57.81      5.15 o
  -7   5   2      153.70      149.04      7.69 o
  -6   5   2       31.87       29.34      3.78 o
  -5   5   2       10.29       12.89      2.91 o
  -4   5   2       81.52       83.15      5.09 o
  -3   5   2       40.40       44.53      4.40 o
  -2   5   2      386.37      428.26     14.65 o
  -1   5   2       23.09       19.65      2.60 o
   0   5   2       28.59       24.26      2.92 o
   1   5   2       62.65       68.83      4.16 o
   2   5   2      375.07      373.22     10.06 o
   3   5   2       94.81       94.07      7.38 o
   4   5   2       45.95       45.99      5.66 o
   5   5   2       27.32       26.72      5.09 o
   6   5   2       18.63       32.64      5.16 o
   7   5   2       62.83       63.71      9.11 o
   8   5   2        1.86        4.45      4.51 o
   9   5   2       67.23       72.24      9.99 o
  10   5   2       28.42       43.57     10.94 o
  11   5   2       29.59       42.28      8.77 o
  12   5   2       12.75       18.61      6.61 o
  13   5   2       44.94       39.02     11.94 o
  14   5   2        3.56        4.12      5.33 o
  15   5   2       24.65       41.39     14.81 o
  16   5   2        1.56        5.04      6.21 o
 -14   6   2       36.89       47.42      9.86 o
 -13   6   2      133.20      109.24     20.70 o
 -12   6   2        6.10       20.83      7.04 o
 -11   6   2       98.24       91.10     11.59 o
 -10   6   2       75.13       88.04     11.17 o
  -9   6   2       55.80       59.68      8.94 o
  -8   6   2      187.60      185.42     15.03 o
  -7   6   2       94.63      102.67      8.40 o
  -6   6   2      102.68      117.43      9.11 o
  -5   6   2      208.87      241.65     12.21 o
  -4   6   2      211.88      221.50      8.83 o
  -3   6   2      332.61      339.88     13.29 o
  -2   6   2       37.43       41.65      3.76 o
  -1   6   2       66.08       84.04      5.51 o
   0   6   2       82.38       80.19      5.35 o
   1   6   2       34.02       33.38      4.01 o
   2   6   2        5.59        9.90      3.01 o
   3   6   2       11.36       10.46      3.86 o
   4   6   2        1.20        7.19      4.94 o
   5   6   2       29.90       35.60      5.54 o
   6   6   2       63.66       81.69     15.92 o
   7   6   2      112.09      118.43     12.65 o
   8   6   2        5.11        3.04      5.11 o
   9   6   2        5.44       10.67     16.96 o
  10   6   2       36.86       40.98      8.23 o
  11   6   2       68.18       56.76     10.09 o
  12   6   2       53.08       48.51      9.62 o
  13   6   2        0.10       -5.50     12.83 o
 -11   7   2       10.04        7.49      5.40 o
 -10   7   2       14.83       23.72      6.75 o
  -9   7   2       15.79       23.07      7.21 o
  -8   7   2        1.76        0.00      6.12 o
  -7   7   2        4.81       -4.72      5.19 o
  -6   7   2       10.48       22.34      8.54 o
  -5   7   2       41.04       36.89      7.35 o
  -4   7   2       35.45       40.03      6.28 o
  -3   7   2       27.36       29.56      4.48 o
  -2   7   2      382.07      398.54     17.71 o
  -1   7   2       41.27       53.55      5.97 o
   0   7   2        4.68        6.82      2.91 o
   1   7   2        8.89       11.91      3.09 o
   2   7   2       34.67       39.76      4.78 o
   3   7   2        0.76        2.80      3.59 o
   4   7   2        3.55       12.02      3.96 o
   5   7   2        5.11       -1.57      3.59 o
   6   7   2        9.70       15.96     10.58 o
   7   7   2        7.50       18.36     12.06 o
   8   7   2        1.29       11.44     10.20 o
   9   7   2        0.44        6.10      5.15 o
  10   7   2        0.26       -0.24      6.97 o
  -5   8   2        4.88       12.26      8.18 o
  -4   8   2        1.44       14.42      7.43 o
  -3   8   2       28.86       33.55      8.39 o
  -2   8   2       61.26       60.08     10.56 o
  -1   8   2       18.44       21.81      7.19 o
   0   8   2       56.71       43.29      7.04 o
   1   8   2      111.45       94.95      8.37 o
   2   8   2      125.76      118.48     13.27 o
   3   8   2      108.36       99.01     10.11 o
   4   8   2      123.97      121.54      9.34 o
   5   8   2       95.23       84.28      9.35 o
 -20   1   3        4.02        9.08      5.63 o
 -19   1   3       71.61       69.11     10.84 o
 -18   1   3        5.79        8.47      4.01 o
 -17   1   3      761.52      731.04     24.33 o
 -16   1   3        5.65        8.83      4.22 o
 -15   1   3        1.44        4.60      3.75 o
 -14   1   3       10.09       13.15      3.14 o
 -13   1   3        8.96       17.08      3.21 o
 -12   1   3        6.36       14.44      3.10 o
 -11   1   3      316.44      305.76     13.40 o
 -10   1   3      295.96      298.38     11.94 o
  -9   1   3      716.68      682.74     18.49 o
  -8   1   3        3.75        7.26      1.57 o
  -7   1   3     3450.35     3309.50     28.93 o
  -6   1   3      563.52      530.80      9.14 o
  -5   1   3      411.66      400.67      9.96 o
  -4   1   3      178.69      209.01      7.09 o
  -3   1   3      238.90      216.55      8.18 o
  -2   1   3        2.15        9.60      2.29 o
  -1   1   3      276.84      240.59      6.39 o
   0   1   3      972.02      974.23     15.00 o
   1   1   3       10.14       16.82      2.03 o
   2   1   3     1349.65     1426.00     18.69 o
   3   1   3     3060.59     3053.34     32.54 o
   4   1   3     2202.14     2230.74     26.87 o
   5   1   3     1716.96     1778.79     23.64 o
   6   1   3      244.98      270.32      7.53 o
   7   1   3      275.42      267.46      7.74 o
   8   1   3       56.14       63.25      4.12 o
   9   1   3      113.00      108.72      4.65 o
  10   1   3      110.98      115.48      5.09 o
  11   1   3       32.62       33.00      2.87 o
  12   1   3        0.50       -2.12      2.86 o
  13   1   3      389.50      379.20     11.11 o
  14   1   3       92.08       92.90      6.70 o
  15   1   3        6.97       23.53      6.13 o
  16   1   3      244.69      241.21     11.52 o
  17   1   3      163.82      191.84     13.51 o
  18   1   3       66.21       75.56      7.68 o
  19   1   3       19.47        6.68      5.27 o
 -20   2   3       15.52       24.47      6.04 o
 -19   2   3        1.15       -3.25      3.60 o
 -18   2   3       71.84       80.92      8.75 o
 -17   2   3        1.37        4.81      3.76 o
 -16   2   3       30.93       37.16      4.79 o
 -15   2   3       13.92       18.60      3.85 o
 -14   2   3       13.39       20.70      3.63 o
 -13   2   3       15.38       15.41      3.41 o
 -12   2   3       22.93       25.29      4.02 o
 -11   2   3       28.62       22.83      3.78 o
 -10   2   3      196.22      194.87      8.77 o
  -9   2   3      491.25      526.56     13.33 o
  -8   2   3      540.35      519.21     17.80 o
  -7   2   3        4.02        5.53      1.57 o
  -6   2   3      121.78      125.15      4.49 o
  -5   2   3       50.82       46.73      3.08 o
  -4   2   3     2416.13     2323.94     24.03 o
  -3   2   3       43.37       49.07      3.10 o
  -2   2   3       62.33       72.22      3.60 o
  -1   2   3      317.69      308.07      6.61 o
   0   2   3      581.95      614.97     11.05 o
   1   2   3      703.42      730.02     14.74 o
   2   2   3       27.87       20.32      2.52 o
   3   2   3      479.54      488.86      9.38 o
   4   2   3      141.63      155.37     11.86 o
   5   2   3      396.99      372.56     11.17 o
   6   2   3      300.88      316.14      9.03 o
   7   2   3        7.66        6.92      2.41 o
   8   2   3       64.85       68.81      3.76 o
   9   2   3      798.06      773.42     18.57 o
  10   2   3        0.00        1.18      1.86 o
  11   2   3      201.57      201.78      9.68 o
  12   2   3        0.52        7.45      3.61 o
  13   2   3      280.16      249.23     13.25 o
  14   2   3        3.79        4.62      3.70 o
  15   2   3        0.22       -0.53      4.59 o
  16   2   3        7.76        7.08      4.17 o
  17   2   3        1.09        6.54      4.69 o
  18   2   3        0.80       -0.16      7.18 o
 -19   3   3       23.22       35.05      6.98 o
 -18   3   3        2.45        4.99      4.09 o
 -17   3   3        0.02        4.06      3.24 o
 -16   3   3       30.48       33.32      5.01 o
 -15   3   3        0.27        5.52      3.28 o
 -14   3   3      108.06       96.17      7.25 o
 -13   3   3      155.90      173.05      9.26 o
 -12   3   3      137.97      140.85      9.01 o
 -11   3   3       83.10       96.76      8.11 o
 -10   3   3      156.69      141.01      6.94 o
  -9   3   3      246.79      240.64      8.98 o
  -8   3   3      112.84      111.43      6.60 o
  -7   3   3      601.66      601.02     10.39 o
  -6   3   3      230.87      214.25      5.75 o
  -5   3   3      323.71      299.66      8.08 o
  -4   3   3     2107.25     2063.24     22.04 o
  -3   3   3      151.63      142.68      5.00 o
  -2   3   3      126.44      111.15      4.05 o
  -1   3   3       58.46       53.08      2.51 o
   0   3   3       24.73       18.11      3.20 o
   1   3   3       62.37       64.90      4.77 o
   2   3   3      421.95      434.51     12.68 o
   3   3   3      318.85      272.53      8.43 o
   4   3   3      371.94      335.86      7.44 o
   5   3   3      849.73      788.29     35.91 o
   6   3   3       72.98       59.71      3.99 o
   7   3   3      727.95      717.86     31.63 o
   8   3   3      208.00      216.01     14.34 o
   9   3   3      961.89      928.79     31.41 o
  10   3   3      148.81      147.12     10.58 o
  11   3   3       98.27       95.72     10.60 o
  12   3   3      201.99      220.83     15.72 o
  13   3   3       37.85       41.51     10.68 o
  14   3   3       50.34       71.60     20.85 o
  15   3   3       25.74       23.43      6.77 o
  16   3   3       42.92       51.36      8.71 o
  17   3   3       61.80       69.58     20.27 o
  18   3   3       54.80       47.99     14.42 o
 -18   4   3        6.63        7.47      4.81 o
 -17   4   3       13.53       16.25      8.00 o
 -16   4   3        0.37        4.69      4.42 o
 -15   4   3        0.50       -0.21      2.85 o
 -14   4   3        0.00       -5.13      6.16 o
 -13   4   3        0.79       -1.68      3.64 o
 -12   4   3       89.53       78.83      8.15 o
 -11   4   3        2.48        4.53      2.96 o
 -10   4   3        5.00       11.98      3.46 o
  -9   4   3        0.17        0.70      3.73 o
  -8   4   3        0.05        2.25      2.10 o
  -7   4   3        5.45       13.81      2.56 o
  -6   4   3        1.44        1.58      2.16 o
  -5   4   3       18.83       18.01      2.42 o
  -4   4   3        1.02        5.37      1.67 o
  -3   4   3       74.13       75.73      3.86 o
  -2   4   3      216.58      208.52      6.05 o
  -1   4   3       47.64       48.93      3.74 o
   0   4   3      317.86      315.23      7.94 o
   1   4   3       36.94       34.39      5.66 o
   2   4   3       75.73       97.67      6.36 o
   3   4   3       15.30       26.39      6.57 o
   4   4   3      101.46       99.92      9.85 o
   5   4   3        9.38        7.54      5.12 o
   6   4   3        8.63        3.85      9.72 o
   7   4   3       26.43       26.86      6.57 o
   8   4   3        3.82       13.16      5.55 o
   9   4   3        8.46       19.11      5.21 o
  10   4   3       50.16       38.66      8.70 o
  11   4   3       20.09       23.17      6.98 o
  12   4   3       22.82       32.69      7.48 o
  13   4   3        0.06        4.97      4.76 o
  14   4   3       31.99       28.84      7.23 o
  15   4   3        3.00        2.23      5.44 o
  16   4   3        4.54        0.59      4.97 o
 -16   5   3        0.09        5.12      5.43 o
 -15   5   3       23.19       11.94      4.55 o
 -14   5   3        1.48        4.26      3.95 o
 -13   5   3      138.27      142.04     11.03 o
 -12   5   3      264.78      245.70     14.00 o
 -11   5   3      102.71      117.07      9.81 o
 -10   5   3      216.15      209.64     12.48 o
  -9   5   3      212.33      212.37     10.01 o
  -8   5   3      210.28      210.92     11.40 o
  -7   5   3      351.34      360.24     12.74 o
  -6   5   3      163.15      148.52      8.17 o
  -5   5   3      349.63      333.67     10.24 o
  -4   5   3      229.69      230.11      8.56 o
  -3   5   3       87.02      106.47      7.02 o
  -2   5   3      410.70      401.22     11.38 o
  -1   5   3       73.37       71.14      4.32 o
   0   5   3       62.57       61.41      4.02 o
   1   5   3      172.51      178.78      7.68 o
   2   5   3       93.25       98.46      8.27 o
   3   5   3       57.79       58.51      7.16 o
   4   5   3       57.43       59.74      8.35 o
   5   5   3      152.68      145.92     12.72 o
   6   5   3       45.36       48.71      7.96 o
   7   5   3       76.50       62.41      9.06 o
   8   5   3      101.83      101.68     10.60 o
   9   5   3      344.57      319.39     20.40 o
  10   5   3      109.56      106.50     12.52 o
  11   5   3       10.48       11.44      7.45 o
  12   5   3       37.82       42.14      8.48 o
  13   5   3        2.83       -1.12      6.64 o
  14   5   3        7.98       12.19      6.12 o
  15   5   3        1.26       -1.10      4.96 o
 -13   6   3        0.17        4.69      5.75 o
 -12   6   3       44.13       46.21      9.23 o
 -11   6   3       58.35       72.37     13.27 o
 -10   6   3      116.38      112.77      9.74 o
  -9   6   3       80.64       89.92     11.65 o
  -8   6   3       11.01       15.78      4.80 o
  -7   6   3       59.01       76.73      8.10 o
  -6   6   3      122.65      105.58      7.36 o
  -5   6   3      370.11      354.15     13.40 o
  -4   6   3      801.98      800.68     17.54 o
  -3   6   3      253.94      267.12      9.99 o
  -2   6   3       22.37       25.27      3.57 o
  -1   6   3       40.21       36.28      4.35 o
   0   6   3      202.48      204.12      8.91 o
   1   6   3       36.83       37.63      4.32 o
   2   6   3       22.98       24.22      3.73 o
   3   6   3       40.28       39.03      6.39 o
   4   6   3       26.57       23.87      6.27 o
   5   6   3        0.23       -2.45      4.38 o
   6   6   3      185.17      195.46     13.01 o
   7   6   3      310.02      304.10     16.41 o
   8   6   3      182.45      211.24     17.47 o
   9   6   3      538.71      531.88     35.09 o
  10   6   3        0.01       12.37      6.59 o
  11   6   3        0.11        0.75      4.61 o
  12   6   3       26.57       21.25      7.39 o
 -10   7   3       21.23       34.73      8.63 o
  -9   7   3        1.77        0.68      5.57 o
  -8   7   3       10.78        4.21      9.21 o
  -7   7   3       18.25       21.24      6.03 o
  -6   7   3        1.12        3.51      3.79 o
  -5   7   3        6.27        7.45      4.23 o
  -4   7   3        1.20        8.20      5.57 o
  -3   7   3       43.18       52.01      9.27 o
  -2   7   3       82.43       73.99      7.05 o
  -1   7   3       15.36       13.85      5.94 o
   0   7   3        0.59        3.20      3.41 o
   1   7   3       27.30       35.65      5.74 o
   2   7   3       90.86       72.98      9.30 o
   3   7   3      100.09       81.99      8.97 o
   4   7   3      117.35      105.79      9.09 o
   5   7   3       98.41       93.55      9.56 o
   6   7   3        0.83       18.84      7.49 o
   7   7   3        1.26       -2.12      5.23 o
   8   7   3       28.77       19.98      7.87 o
   9   7   3       55.02       75.80     11.75 o
  -2   8   3       14.83       21.45      8.46 o
  -1   8   3       17.01       32.39      8.75 o
   0   8   3       67.55       72.41      8.86 o
   1   8   3       38.74       27.06      5.47 o
 -19   0   4      126.33      133.58     20.50 o
 -18   0   4       48.90       40.87     12.97 o
 -17   0   4       64.64       96.17     17.32 o
 -16   0   4      170.97      193.10     22.65 o
 -15   0   4       39.20       40.22     11.06 o
 -14   0   4      153.30      146.09     18.59 o
 -13   0   4       39.48       42.96     10.62 o
 -12   0   4        4.78        3.13      5.80 o
 -11   0   4       30.43       40.38     10.01 o
 -10   0   4      227.11      247.64     21.38 o
  -9   0   4       42.91       51.81      9.69 o
  -8   0   4      253.86      273.36     20.80 o
  -7   0   4      234.85      240.95     19.25 o
  -6   0   4      697.58      723.73     32.19 o
  -5   0   4       37.44       31.12      7.03 o
  -4   0   4       20.63       12.44      6.27 o
  -3   0   4        2.27        4.32      2.42 o
  -2   0   4      221.79      256.10      8.46 o
  -1   0   4     1625.26     1694.93     34.96 o
   0   0   4     1237.58     1265.64     23.75 o
   1   0   4       61.31       75.00      7.14 o
   2   0   4      105.42       98.73      7.83 o
   3   0   4       32.39       30.07      5.35 o
   4   0   4       81.39       78.42      8.77 o
   5   0   4      101.26      109.73      8.69 o
   6   0   4     1395.44     1422.01     32.84 o
   7   0   4      772.49      760.83     23.42 o
   8   0   4      168.79      171.00     11.25 o
   9   0   4      549.90      550.90     20.28 o
  10   0   4      237.49      250.80     13.91 o
  11   0   4        0.00        1.27      4.38 o
  12   0   4      247.04      297.87     12.70 o
  13   0   4       26.58       17.93      4.24 o
  14   0   4      446.10      439.64     16.69 o
  15   0   4      208.31      182.31     15.04 o
  16   0   4      299.37      328.50     20.55 o
  17   0   4       88.74       81.47     10.93 o
  18   0   4      103.08      125.53     21.52 o
 -19   1   4      112.79      110.75     13.69 o
 -18   1   4       84.28       74.68     11.22 o
 -17   1   4       15.56       12.93      4.52 o
 -16   1   4       88.34       99.12      9.51 o
 -15   1   4        4.39        9.23      5.69 o
 -14   1   4        9.21        6.74      3.64 o
 -13   1   4       11.64       14.19      3.15 o
 -12   1   4        9.95        7.41      3.16 o
 -11   1   4       45.03       42.95      6.29 o
 -10   1   4        3.87        5.52      2.75 o
  -9   1   4       17.88       15.00      3.45 o
  -8   1   4       10.76        8.12      3.77 o
  -7   1   4       94.68       97.82      8.79 o
  -6   1   4      132.23      120.49      9.27 o
  -5   1   4      102.10      108.44      7.00 o
  -4   1   4        0.87        0.65      2.46 o
  -3   1   4      157.95      155.66      6.50 o
  -2   1   4      277.57      270.71      7.66 o
  -1   1   4      103.77      103.49      4.88 o
   0   1   4      419.42      471.00     11.90 o
   1   1   4        1.39        2.43      1.47 o
   2   1   4        3.22        8.47      3.07 o
   3   1   4       12.26       15.42      3.64 o
   4   1   4      346.37      331.27     11.73 o
   5   1   4      265.98      257.87      8.79 o
   6   1   4       41.49       38.14      3.98 o
   7   1   4      661.70      643.07     13.33 o
   8   1   4       93.55       96.57      5.37 o
   9   1   4       10.74       12.59      3.03 o
  10   1   4      405.09      400.15     11.22 o
  11   1   4        6.79        8.02      3.29 o
  12   1   4        5.80        6.74      3.31 o
  13   1   4       73.06       69.28      6.32 o
  14   1   4        6.58        9.17      3.39 o
  15   1   4        4.65        7.11      3.69 o
  16   1   4        0.00       -5.29      3.83 o
  17   1   4       21.80       28.96      4.54 o
  18   1   4       37.77       34.91      6.78 o
 -19   2   4       13.11       12.01      5.02 o
 -18   2   4        5.54        9.21      4.00 o
 -17   2   4       12.80       23.28      6.07 o
 -16   2   4       33.45       43.65      5.60 o
 -15   2   4       41.00       44.33      4.66 o
 -14   2   4      336.07      328.48     11.38 o
 -13   2   4       95.65       98.73      6.26 o
 -12   2   4      330.60      325.19     10.64 o
 -11   2   4      329.28      337.93     10.49 o
 -10   2   4      376.99      375.52     12.99 o
  -9   2   4      748.26      683.79     18.31 o
  -8   2   4      711.97      663.67     14.09 o
  -7   2   4       41.06       44.65      3.86 o
  -6   2   4       11.83       13.24      2.87 o
  -5   2   4       86.31       83.87      5.70 o
  -4   2   4     1616.07     1605.76     24.66 o
  -3   2   4       37.22       35.37      3.29 o
  -2   2   4      756.59      758.39     13.88 o
  -1   2   4      135.58      148.06      6.02 o
   0   2   4     2409.05     2597.70     32.12 o
   1   2   4      854.15      862.80     25.69 o
   2   2   4     1423.05     1374.75     25.51 o
   3   2   4      807.71      838.17     19.28 o
   4   2   4      180.46      151.58      8.01 o
   5   2   4       74.02       61.66      4.93 o
   6   2   4      609.57      605.67     15.52 o
   7   2   4       16.49        7.07      3.00 o
   8   2   4       10.34       13.72      3.08 o
   9   2   4      476.67      462.91     12.10 o
  10   2   4      407.44      418.48     11.76 o
  11   2   4       25.07       27.99      5.25 o
  12   2   4      119.57      127.21      7.49 o
  13   2   4       12.49        8.26      3.22 o
  14   2   4      125.37      134.08      9.18 o
  15   2   4       30.88       25.70      5.02 o
  16   2   4       61.34       76.42     11.35 o
  17   2   4        9.61       10.43      4.91 o
 -18   3   4        3.32        7.07      4.45 o
 -17   3   4       15.33        7.09      5.83 o
 -16   3   4        0.10        0.02      3.81 o
 -15   3   4       28.75       27.38      4.73 o
 -14   3   4      271.10      247.58     12.02 o
 -13   3   4       37.37       47.52      5.36 o
 -12   3   4       29.96       36.96      4.90 o
 -11   3   4        4.86        4.87      2.52 o
 -10   3   4       42.27       45.09      3.64 o
  -9   3   4        1.67        1.69      1.71 o
  -8   3   4        1.90        5.07      1.80 o
  -7   3   4       80.60       73.56      3.31 o
  -6   3   4       38.98       38.40      2.83 o
  -5   3   4      115.04      124.55      4.27 o
  -4   3   4       88.46       87.38      4.48 o
  -3   3   4      107.72      117.24      4.76 o
  -2   3   4       18.96       23.24      2.37 o
  -1   3   4        1.69        0.58      1.67 o
   0   3   4       15.04       14.99      2.16 o
   1   3   4      143.08      128.45      8.87 o
   2   3   4      213.58      192.52     12.52 o
   3   3   4      555.32      537.85     15.04 o
   4   3   4       52.29       52.47      8.68 o
   5   3   4      216.27      189.74      8.80 o
   6   3   4      155.72      143.49      7.70 o
   7   3   4       11.29       14.69      6.03 o
   8   3   4       13.83       14.40      5.43 o
   9   3   4      194.21      170.57     14.00 o
  10   3   4       39.44       47.29      8.18 o
  11   3   4       66.99       58.84      7.53 o
  12   3   4       19.14       30.11      5.97 o
  13   3   4        1.26       -4.44     17.96 o
  14   3   4       82.11       98.16     18.31 o
  15   3   4       66.76       79.51     11.10 o
  16   3   4       30.16       38.56      7.01 o
 -17   4   4        7.00        4.30      3.65 o
 -16   4   4        4.84        7.85      4.26 o
 -15   4   4        0.02        6.45      3.55 o
 -14   4   4      133.25      117.08      8.76 o
 -13   4   4       11.72       12.94      3.23 o
 -12   4   4      295.66      283.07     11.10 o
 -11   4   4      361.97      361.24     12.23 o
 -10   4   4      279.32      306.62     10.95 o
  -9   4   4      149.18      150.84      6.67 o
  -8   4   4        0.26        3.06      2.22 o
  -7   4   4       41.27       50.50      3.90 o
  -6   4   4     1452.07     1316.10     17.46 o
  -5   4   4      462.45      405.95      9.18 o
  -4   4   4      397.80      373.57      8.77 o
  -3   4   4      444.57      415.79      9.04 o
  -2   4   4       64.73       71.80      4.26 o
  -1   4   4      159.06      157.34      8.36 o
   0   4   4      456.52      468.67     11.92 o
   1   4   4      523.40      491.87     17.11 o
   2   4   4      688.38      668.32     24.64 o
   3   4   4      311.16      270.77     27.55 o
   4   4   4        0.75       13.89      6.12 o
   5   4   4       43.17       32.36      7.43 o
   6   4   4        1.49        7.26      5.27 o
   7   4   4      160.49      162.82     13.96 o
   8   4   4       85.00       94.65     11.00 o
   9   4   4       65.47       75.08     10.19 o
  10   4   4      619.80      624.45     28.24 o
  11   4   4      249.99      262.10     15.23 o
  12   4   4      365.34      377.73     22.74 o
  13   4   4       91.56       75.18     11.13 o
  14   4   4      155.67      177.22     16.53 o
  15   4   4       96.78      102.47     12.94 o
 -15   5   4        6.80        3.82      3.86 o
 -14   5   4        0.16        7.51      4.17 o
 -13   5   4        0.03        2.58      4.37 o
 -12   5   4       10.65       10.05      4.71 o
 -11   5   4       40.02       38.62     10.26 o
 -10   5   4       82.41       89.19      8.45 o
  -9   5   4       98.52       90.47      7.15 o
  -8   5   4       25.65       13.39      3.10 o
  -7   5   4       98.06       84.06      5.91 o
  -6   5   4        4.35       11.09      3.40 o
  -5   5   4        4.76       10.07      2.67 o
  -4   5   4      267.04      280.05     10.03 o
  -3   5   4        2.06        1.76      2.31 o
  -2   5   4        9.79        9.67      2.56 o
  -1   5   4       49.71       39.40      4.78 o
   0   5   4       17.98       18.52      4.07 o
   1   5   4       95.13       77.89      8.11 o
   2   5   4       97.30       95.81     10.48 o
   3   5   4        1.49        8.55      9.33 o
   4   5   4        9.92       19.73      6.19 o
   5   5   4      106.03      111.74     12.02 o
   6   5   4        7.52       10.87      5.93 o
   7   5   4       42.77       57.90      9.55 o
   8   5   4       87.33      112.54     12.76 o
   9   5   4      149.71      141.82     14.33 o
  10   5   4       11.12       25.42      6.22 o
  11   5   4       98.62      115.23     11.01 o
  12   5   4      119.51      137.64     14.50 o
  13   5   4       16.50       19.57      8.98 o
 -12   6   4      108.08      106.69     10.16 o
 -11   6   4       65.14       73.83      8.59 o
 -10   6   4       38.26       41.89      6.64 o
  -9   6   4      155.17      142.37     11.13 o
  -8   6   4      139.02      123.41     10.42 o
  -7   6   4       57.29       55.84      6.09 o
  -6   6   4        6.68       16.73      3.75 o
  -5   6   4       27.29       42.20      5.62 o
  -4   6   4      312.44      295.19     12.65 o
  -3   6   4       35.15       37.88      4.35 o
  -2   6   4       54.71       63.49      6.29 o
  -1   6   4      116.44      114.88      8.33 o
   0   6   4      324.82      342.88     14.04 o
   1   6   4      235.55      222.58     11.61 o
   2   6   4      239.09      220.19     16.14 o
   3   6   4      146.13      133.49     12.90 o
   4   6   4       28.79       31.18      7.83 o
   5   6   4       11.67       11.77      6.05 o
   6   6   4       88.29       78.03     10.67 o
   7   6   4       38.40       36.39      7.95 o
   8   6   4        1.25        2.05      4.24 o
   9   6   4        0.00       -1.87      4.69 o
  10   6   4       89.46      109.66     16.38 o
  11   6   4        6.91       10.76      5.62 o
  -8   7   4        4.89       12.51      6.35 o
  -7   7   4       21.50       19.51      5.79 o
  -6   7   4        0.28       27.56     41.94 o
  -5   7   4        5.55        2.15      5.21 o
  -4   7   4       22.53       50.10      9.69 o
  -3   7   4        2.02        1.81      4.25 o
  -2   7   4        6.12       -3.63      3.92 o
  -1   7   4        1.98       14.02      4.12 o
   0   7   4        0.71       10.15      3.82 o
   1   7   4       15.60       20.73      4.58 o
   2   7   4        0.25        0.38      7.87 o
   3   7   4        8.63       16.09     12.20 o
   4   7   4       70.26       76.69     15.95 o
   5   7   4      124.11      108.59     13.07 o
   6   7   4       18.77       25.12      6.18 o
   7   7   4      115.76      106.59     11.16 o
 -18   1   5       23.76       27.97      8.23 o
 -17   1   5       12.85        8.59      5.10 o
 -16   1   5      190.39      186.84     16.65 o
 -15   1   5       95.00       96.74     11.78 o
 -14   1   5      165.33      176.31     15.17 o
 -13   1   5      141.36      144.86     13.54 o
 -12   1   5      162.37      190.81     20.77 o
 -11   1   5      163.62      174.21     13.94 o
 -10   1   5      333.90      355.12     19.02 o
  -9   1   5      209.41      217.14     14.57 o
  -8   1   5        1.15        3.53      4.58 o
  -7   1   5       47.82       44.10      6.91 o
  -6   1   5      261.73      247.07     20.41 o
  -5   1   5       32.94       27.72      4.85 o
  -4   1   5      445.14      434.22     12.03 o
  -3   1   5       78.73       70.97      4.57 o
  -2   1   5     2803.42     2947.09     33.17 o
  -1   1   5      551.47      567.25     14.84 o
   0   1   5      106.33       83.66      6.85 o
   1   1   5       31.94       33.60      3.31 o
   2   1   5      105.67       94.15      7.13 o
   3   1   5       35.09       33.95      5.09 o
   4   1   5      339.58      325.08     13.00 o
   5   1   5       30.44       35.10      4.47 o
   6   1   5       66.01       66.44      5.30 o
   7   1   5      507.41      508.12     14.17 o
   8   1   5     1118.99     1105.38     25.93 o
   9   1   5      230.73      241.96     10.39 o
  10   1   5       55.41       61.75      5.60 o
  11   1   5       48.93       48.16      5.30 o
  12   1   5       93.23       95.73      7.24 o
  13   1   5       53.73       45.57      5.60 o
  14   1   5       23.02       22.49      4.41 o
  15   1   5       19.75       23.33      5.46 o
  16   1   5       53.17       56.30      9.63 o
 -18   2   5       17.29       18.90      6.81 o
 -17   2   5       10.58       15.07      6.60 o
 -16   2   5       24.61       30.58      7.88 o
 -15   2   5        6.49        7.77      4.96 o
 -14   2   5       14.75       15.35      3.95 o
 -13   2   5      128.82      127.19      9.67 o
 -12   2   5      145.53      144.56     10.09 o
 -11   2   5       87.99       93.59      8.34 o
 -10   2   5        1.93        2.98      5.41 o
  -9   2   5        2.57        2.44      4.54 o
  -8   2   5      433.11      440.10     15.92 o
  -7   2   5      399.17      429.85     26.03 o
  -6   2   5       24.61       25.67      3.87 o
  -5   2   5        1.84        6.31      2.86 o
  -4   2   5        1.10        5.69      2.50 o
  -3   2   5      171.95      172.58      7.13 o
  -2   2   5       43.28       41.09      3.81 o
  -1   2   5      227.10      228.65      8.97 o
   0   2   5      119.29      131.27     10.64 o
   1   2   5       61.11       65.18      6.10 o
   2   2   5        1.75       -1.12      3.76 o
   3   2   5       51.71       58.48      6.28 o
   4   2   5      395.40      400.55     14.47 o
   5   2   5      175.23      179.81      9.02 o
   6   2   5      249.84      245.94      9.44 o
   7   2   5      230.62      205.23      8.87 o
   8   2   5      177.05      176.65      9.41 o
   9   2   5      181.64      160.22     10.22 o
  10   2   5        1.97        6.63      3.24 o
  11   2   5      226.23      197.09     11.67 o
  12   2   5        7.14       -0.39      4.75 o
  13   2   5       12.05        8.08      3.11 o
  14   2   5        2.36        0.92      3.16 o
  15   2   5        1.76        5.69      4.55 o
  16   2   5        6.25        1.56      3.96 o
 -17   3   5       19.03       19.22      5.44 o
 -16   3   5       97.99       89.65      9.71 o
 -15   3   5       21.92       24.34      4.66 o
 -14   3   5       59.78       62.27      6.41 o
 -13   3   5       93.23      103.45      8.10 o
 -12   3   5       14.13       22.11      4.49 o
 -11   3   5        6.87       12.18      3.72 o
 -10   3   5       33.08       32.46      4.42 o
  -9   3   5       10.25        8.34      2.99 o
  -8   3   5        0.07        2.29      2.46 o
  -7   3   5        5.11        4.99      2.14 o
  -6   3   5     1138.18     1111.89     17.79 o
  -5   3   5       73.90       75.92      4.66 o
  -4   3   5        0.08        2.25      1.89 o
  -3   3   5      141.55      147.98      7.14 o
  -2   3   5      207.51      207.16      8.03 o
  -1   3   5      341.92      331.54     11.03 o
   0   3   5      494.64      438.48     16.29 o
   1   3   5      105.29       82.02     13.87 o
   2   3   5        5.51        4.92      3.35 o
   3   3   5       78.95       76.60      6.63 o
   4   3   5      194.70      197.03      9.07 o
   5   3   5      141.74      151.47      8.05 o
   6   3   5        5.94       12.76      4.10 o
   7   3   5        5.55       11.97      4.46 o
   8   3   5      243.49      237.82     13.82 o
   9   3   5      156.31      167.70     11.82 o
  10   3   5      143.35      154.88     11.47 o
  11   3   5       16.40       26.01      5.88 o
  12   3   5      204.93      206.70     15.45 o
  13   3   5      231.83      245.89     13.05 o
  14   3   5       82.88       90.58      9.61 o
  15   3   5       14.22        9.03      4.34 o
 -15   4   5        0.00        5.87      4.77 o
 -14   4   5       11.55        9.50      3.24 o
 -13   4   5        7.77       16.59      3.65 o
 -12   4   5       27.98       32.84      4.42 o
 -11   4   5       24.74       23.77      4.06 o
 -10   4   5       12.52        3.98      2.76 o
  -9   4   5       24.39       18.73      3.04 o
  -8   4   5       25.21       28.48      3.51 o
  -7   4   5       14.84       21.88      3.33 o
  -6   4   5       40.88       47.52      4.44 o
  -5   4   5       47.33       44.07      4.00 o
  -4   4   5       50.55       56.36      4.53 o
  -3   4   5       28.89       33.35      4.70 o
  -2   4   5        0.07        8.93      3.21 o
  -1   4   5       12.82       15.80      3.48 o
   0   4   5        5.69        9.47      4.82 o
   1   4   5       30.78       30.58      6.65 o
   2   4   5       44.90       30.94      6.36 o
   3   4   5       13.85        9.76      5.42 o
   4   4   5        0.54        3.23      6.97 o
   5   4   5       26.01       13.82     12.38 o
   6   4   5        2.58        7.73      5.97 o
   7   4   5       50.24       49.03     12.17 o
   8   4   5       22.74       21.94      6.48 o
   9   4   5       57.33       61.84     15.70 o
  10   4   5       27.54       36.89      8.44 o
  11   4   5       30.00       31.28      9.09 o
  12   4   5        1.68        4.13      6.18 o
  13   4   5        5.70       10.08      5.26 o
 -13   5   5       31.12       22.54      6.62 o
 -12   5   5        6.67       12.02      4.42 o
 -11   5   5       26.20       25.69      4.99 o
 -10   5   5       60.80       69.36      6.83 o
  -9   5   5       14.53       14.21      3.76 o
  -8   5   5       22.99       42.10      4.72 o
  -7   5   5       39.02       52.74      5.34 o
  -6   5   5      602.10      532.68     14.14 o
  -5   5   5        1.40        9.83      3.61 o
  -4   5   5       24.12       30.81      4.29 o
  -3   5   5      165.81      164.40     13.11 o
  -2   5   5      171.06      205.59     11.98 o
  -1   5   5      314.55      298.93     14.68 o
   0   5   5      381.55      352.22     16.22 o
   1   5   5      280.38      269.64     41.15 o
   2   5   5       64.21       79.42     11.80 o
   3   5   5        2.06        6.83      4.41 o
   4   5   5      240.48      231.36     17.13 o
   5   5   5        0.71        4.87      4.89 o
   6   5   5        0.14        2.37      5.80 o
   7   5   5        7.84       25.26      7.44 o
   8   5   5      114.91      136.42     14.56 o
   9   5   5       69.28       90.86     20.96 o
  10   5   5      114.38      124.26     20.70 o
  11   5   5       22.59       25.71      6.81 o
 -10   6   5        9.35       13.91      5.35 o
  -9   6   5        0.50        6.59      4.89 o
  -8   6   5       80.77       60.87      6.12 o
  -7   6   5      227.46      206.44     10.38 o
  -6   6   5       59.42       64.91      6.52 o
  -5   6   5      124.63      149.39     11.77 o
  -4   6   5        3.82        5.15      5.66 o
  -3   6   5        2.13        4.91      4.06 o
  -2   6   5       10.69       10.58      4.88 o
  -1   6   5       12.31       11.64      4.19 o
   0   6   5      130.98      118.05     14.40 o
   1   6   5      181.80      159.53     14.07 o
   2   6   5      131.94      141.47     28.92 o
   3   6   5       20.41       20.27     10.57 o
   4   6   5       54.30       35.90     18.40 o
   5   6   5       68.33       59.91     10.48 o
   6   6   5       46.43       53.64      9.71 o
   7   6   5       79.31       70.07     11.41 o
   8   6   5       53.50       52.91     10.49 o
  -4   7   5       10.81       10.27      6.39 o
  -3   7   5        0.02        4.87      4.47 o
  -2   7   5       44.85       34.69      6.76 o
  -1   7   5        9.04       16.93      7.15 o
   0   7   5        2.11        2.90      4.32 o
   1   7   5        4.71       18.72      6.64 o
   2   7   5        2.15        5.74      8.58 o
 -17   0   6       58.96       33.52     12.04 o
 -16   0   6       71.76       61.08     14.95 o
 -15   0   6      405.03      449.08     36.72 o
 -14   0   6      294.52      335.06     30.77 o
 -13   0   6      283.41      319.37     29.44 o
 -12   0   6      160.26      161.32     20.78 o
 -11   0   6        8.91       11.80      8.35 o
 -10   0   6       55.63       45.33     10.43 o
  -9   0   6       76.17       89.59     14.94 o
  -8   0   6        8.55        5.42      5.74 o
  -7   0   6       28.48       19.78      8.14 o
  -6   0   6       13.96       27.42      9.21 o
  -5   0   6      284.35      258.46     22.36 o
  -4   0   6      591.20      654.51     35.00 o
  -3   0   6      917.23      941.55     30.01 o
  -2   0   6       44.51       44.79     10.40 o
  -1   0   6      479.83      514.04     26.67 o
   0   0   6       31.56       32.33      9.05 o
   1   0   6        7.58       14.34      5.37 o
   2   0   6      120.58      124.64     11.10 o
   3   0   6      371.24      342.34     17.97 o
   4   0   6      504.17      437.50     21.40 o
   5   0   6      976.40      980.33     31.58 o
   6   0   6      300.76      316.75     17.85 o
   7   0   6     1240.54     1194.68     38.98 o
   8   0   6      101.83       92.70     10.39 o
   9   0   6      490.50      443.10     25.70 o
  10   0   6       96.77       82.27      9.78 o
  11   0   6      108.53      114.64     14.48 o
  12   0   6       15.71       25.28      7.06 o
  13   0   6        3.21        1.13      4.35 o
  14   0   6       10.12        6.21      7.29 o
 -17   1   6        9.01       11.90      9.04 o
 -16   1   6       20.59       28.51      7.43 o
 -15   1   6        1.30       12.58      6.76 o
 -14   1   6       36.90       29.91      7.46 o
 -13   1   6       52.52       68.05     10.42 o
 -12   1   6      107.26       97.78     11.45 o
 -11   1   6       13.42       14.44      8.35 o
 -10   1   6       14.51       19.52      6.02 o
  -9   1   6       17.89       26.89      6.54 o
  -8   1   6       62.65       73.89     11.70 o
  -7   1   6       16.95       16.86      7.30 o
  -6   1   6      256.40      245.73     11.31 o
  -5   1   6        9.39        6.35      3.13 o
  -4   1   6      259.53      266.89      9.27 o
  -3   1   6       90.34      100.08      6.91 o
  -2   1   6        0.48        0.96      2.74 o
  -1   1   6       12.38       11.38      3.11 o
   0   1   6       31.48       41.87      9.27 o
   1   1   6       73.88       72.66      7.12 o
   2   1   6       44.27       43.10      5.87 o
   3   1   6       21.80       24.75      4.97 o
   4   1   6       21.31       22.59      3.45 o
   5   1   6        7.69       10.34      2.97 o
   6   1   6        2.02        4.51      2.64 o
   7   1   6       23.37       25.70      3.94 o
   8   1   6        1.46        4.13      2.27 o
   9   1   6       21.04       26.22      4.28 o
  10   1   6       26.11       29.60      4.62 o
  11   1   6       21.53       16.27      4.83 o
  12   1   6       73.09       75.53      8.08 o
  13   1   6       23.48       20.98      4.81 o
  14   1   6        0.17        1.77      3.00 o
 -16   2   6        2.54        7.79      5.09 o
 -15   2   6       60.31       54.57      9.45 o
 -14   2   6        2.98       16.79      7.02 o
 -13   2   6        0.22        8.13      9.38 o
 -12   2   6       11.42       15.87      5.83 o
 -11   2   6       27.14       17.93      9.41 o
 -10   2   6        1.39        2.16      4.50 o
  -9   2   6        2.22        2.82      6.10 o
  -8   2   6      209.13      191.18     14.40 o
  -7   2   6       77.85       80.14      6.39 o
  -6   2   6        0.95        8.53      2.75 o
  -5   2   6      529.30      540.34     13.98 o
  -4   2   6      452.73      426.84     13.67 o
  -3   2   6      603.39      587.51     14.56 o
  -2   2   6      202.10      190.70      8.32 o
  -1   2   6      249.07      246.51     15.87 o
   0   2   6       50.01       47.16      6.17 o
   1   2   6       81.26       89.96      7.92 o
   2   2   6      240.61      229.46     11.95 o
   3   2   6      106.50      108.80      9.65 o
   4   2   6        5.57       12.03      4.30 o
   5   2   6       59.82       59.05      6.62 o
   6   2   6      484.00      499.13     18.07 o
   7   2   6      859.69      822.88     28.36 o
   8   2   6       60.87       63.44      9.16 o
   9   2   6      279.99      265.61     36.12 o
  10   2   6      147.47      126.75     20.62 o
  11   2   6      380.05      397.38     18.79 o
  12   2   6       30.50       28.73      6.05 o
  13   2   6       26.70       31.20      6.07 o
  14   2   6        1.85        7.05      3.91 o
 -15   3   6        0.38       -2.82      4.71 o
 -14   3   6        6.83       10.10      7.57 o
 -13   3   6        4.25        7.19      5.34 o
 -12   3   6        7.81       15.87      5.78 o
 -11   3   6       18.81        8.88      5.09 o
 -10   3   6       33.59       28.96      5.60 o
  -9   3   6       73.91       71.73      6.41 o
  -8   3   6      362.80      349.24     13.37 o
  -7   3   6      117.41      131.38      7.34 o
  -6   3   6       38.42       38.83      4.30 o
  -5   3   6      150.70      133.22      7.24 o
  -4   3   6        0.19        5.18      2.49 o
  -3   3   6        0.70        3.55      2.52 o
  -2   3   6       70.90       67.88      5.67 o
  -1   3   6       16.83       17.86      5.89 o
   0   3   6        0.07        9.06      5.21 o
   1   3   6        1.22        3.11      3.13 o
   2   3   6        2.05        0.66      3.32 o
   3   3   6       25.46       28.09      5.08 o
   4   3   6       13.49       21.78      5.32 o
   5   3   6       19.64       28.27      6.38 o
   6   3   6        1.25        0.60      4.09 o
   7   3   6        5.81        2.21      3.99 o
   8   3   6        3.78        9.98      4.67 o
   9   3   6        0.03        3.28      4.15 o
  10   3   6       22.44       18.38      5.56 o
  11   3   6        0.68        6.33      4.47 o
  12   3   6        0.77        4.24      4.44 o
  13   3   6        5.29        5.19      5.47 o
 -13   4   6        2.13        1.90      7.61 o
 -12   4   6       26.06       11.79      4.39 o
 -11   4   6        4.25        5.75      5.84 o
 -10   4   6       81.56       76.08      8.57 o
  -9   4   6      242.85      254.20     12.20 o
  -8   4   6      448.83      406.88     17.78 o
  -7   4   6       91.37       79.72      7.00 o
  -6   4   6        2.13        8.16      3.66 o
  -5   4   6      284.31      290.14     12.99 o
  -4   4   6       39.00       48.32      5.00 o
  -3   4   6       22.08       17.08      3.94 o
  -2   4   6        9.25        8.78      3.20 o
  -1   4   6       52.98       46.96      5.64 o
   0   4   6       90.00       72.95      7.83 o
   1   4   6       34.32       35.77      6.07 o
   2   4   6      209.97      195.59     17.77 o
   3   4   6       93.27       85.87      8.72 o
   4   4   6        3.22       13.97      5.00 o
   5   4   6      230.18      222.46     13.91 o
   6   4   6       16.61       26.76      6.24 o
   7   4   6        5.19        0.66      4.37 o
   8   4   6        0.71       12.95      4.62 o
   9   4   6       29.95       38.70      6.99 o
  10   4   6        3.71        0.45      4.29 o
  11   4   6      101.87      101.30     10.79 o
 -11   5   6       13.44       13.11      4.73 o
 -10   5   6       29.88       37.84      7.58 o
  -9   5   6        3.58        1.65      6.49 o
  -8   5   6       55.12       43.16      8.77 o
  -7   5   6        0.89        4.64      3.05 o
  -6   5   6        6.16        5.95      3.09 o
  -5   5   6       17.88       22.17      5.16 o
  -4   5   6        0.18        7.55      4.50 o
  -3   5   6       17.11       14.76      4.81 o
  -2   5   6      143.70      148.75      9.51 o
  -1   5   6      118.26      114.53      8.78 o
   0   5   6       79.57       94.56      9.25 o
   1   5   6        1.98        9.99      6.08 o
   2   5   6        1.94        9.63      4.62 o
   3   5   6       53.99       60.97      8.08 o
   4   5   6        0.13        6.10      5.01 o
   5   5   6        7.12        9.51      6.42 o
   6   5   6        0.04        5.78      7.54 o
   7   5   6       13.22       16.07      8.30 o
   8   5   6       10.40        5.17      5.86 o
   9   5   6        0.62        8.54      6.05 o
  -7   6   6       15.08        0.94      4.31 o
  -6   6   6       41.21       37.18      5.87 o
  -5   6   6       64.95       64.82      8.34 o
  -4   6   6       77.55       74.85      8.84 o
  -3   6   6      129.60      127.48     12.06 o
  -2   6   6        3.81        4.81      4.91 o
  -1   6   6       35.51       30.53      8.73 o
   0   6   6       31.89       52.51      8.92 o
   1   6   6       17.60       17.18      9.55 o
   2   6   6      109.04      115.34     13.41 o
   3   6   6       49.26       37.14      8.64 o
   4   6   6       24.98       40.75     12.66 o
   5   6   6       32.70       36.41      8.45 o
 -15   1   7        8.28       10.75      9.85 o
 -14   1   7        3.11        3.22      7.64 o
 -13   1   7        8.53        9.28      5.92 o
 -12   1   7        1.30        2.21      4.29 o
 -11   1   7       78.85       91.10     11.60 o
 -10   1   7      211.20      215.30     19.12 o
  -9   1   7      263.17      251.31     17.75 o
  -8   1   7       14.14       20.60      6.81 o
  -7   1   7      406.17      415.45     21.93 o
  -6   1   7      114.92      125.12     10.19 o
  -5   1   7       95.21       95.41      8.72 o
  -4   1   7       15.94       25.10      5.32 o
  -3   1   7      119.03      112.27      7.53 o
  -2   1   7       24.08       27.10      7.39 o
  -1   1   7        1.47        6.21      4.09 o
   0   1   7        1.71        2.12      3.23 o
   1   1   7       21.59       29.86      5.59 o
   2   1   7        4.61        3.08      3.69 o
   3   1   7       65.37       59.57      7.26 o
   4   1   7      206.06      234.17     13.28 o
   5   1   7      900.30      920.44     26.95 o
   6   1   7       49.80       57.85      7.34 o
   7   1   7      165.58      159.41     11.24 o
   8   1   7      186.84      168.31     11.80 o
   9   1   7      115.55      126.56     10.58 o
  10   1   7       79.09       70.19     10.58 o
  11   1   7       25.75       27.81      8.16 o
  12   1   7        0.56       -5.30      6.40 o
 -14   2   7       22.99       28.81      7.24 o
 -13   2   7        0.03        1.46      5.01 o
 -12   2   7       27.19       29.55      7.86 o
 -11   2   7       65.35       81.73     11.66 o
 -10   2   7      231.73      279.17     26.47 o
  -9   2   7       76.29       93.95     10.83 o
  -8   2   7       26.96       35.51      6.15 o
  -7   2   7       89.75       73.67      8.06 o
  -6   2   7        4.28        8.53      3.52 o
  -5   2   7      114.68      113.06      7.12 o
  -4   2   7        2.02        6.74      2.97 o
  -3   2   7      224.79      233.33     12.04 o
  -2   2   7      181.02      175.01     14.55 o
  -1   2   7       10.71        2.17      7.01 o
   0   2   7       43.04       43.99      6.34 o
   1   2   7      207.64      196.05     12.37 o
   2   2   7       88.79      101.21      9.09 o
   3   2   7      430.35      449.76     18.29 o
   4   2   7       77.40       75.06      8.81 o
   5   2   7       56.31       61.46      9.32 o
   6   2   7        0.67        5.42      4.99 o
   7   2   7       92.05       84.85     12.81 o
   8   2   7       70.73       78.21     17.66 o
   9   2   7        7.10       12.81      6.17 o
  10   2   7       11.74       23.86      7.35 o
  11   2   7       15.60       19.30      6.55 o
 -13   3   7        7.05        9.77      6.04 o
 -12   3   7        0.05        0.09      4.04 o
 -11   3   7       60.00       57.17      9.17 o
 -10   3   7       10.74       -0.99      4.20 o
  -9   3   7       45.80       50.16      6.07 o
  -8   3   7        5.29        4.34      2.65 o
  -7   3   7      316.09      315.30     11.95 o
  -6   3   7      230.74      216.46      9.94 o
  -5   3   7      124.39      131.37      9.06 o
  -4   3   7        0.72        4.93      4.47 o
  -3   3   7        1.90        4.50      3.97 o
  -2   3   7        1.45       17.69      6.47 o
  -1   3   7        6.68        9.79      4.10 o
   0   3   7       68.50       62.25      7.35 o
   1   3   7       75.93       68.97      8.11 o
   2   3   7       17.79       26.17      5.71 o
   3   3   7       91.26       81.15     11.19 o
   4   3   7       78.29       78.46     11.06 o
   5   3   7      149.05      162.15     12.30 o
   6   3   7       30.99       29.64      6.84 o
   7   3   7       40.76       44.87      8.46 o
   8   3   7        0.15        0.89      4.73 o
   9   3   7       95.87      112.60     11.03 o
  10   3   7       22.35       23.84      6.02 o
 -11   4   7        8.84        9.42      5.62 o
 -10   4   7        4.69        2.06      4.08 o
  -9   4   7        0.13        7.32      4.50 o
  -8   4   7        2.19        6.52      3.52 o
  -7   4   7        5.55       11.49      3.61 o
  -6   4   7        0.03        0.64      3.73 o
  -5   4   7       19.70        9.61      3.88 o
  -4   4   7       61.35       72.81      8.06 o
  -3   4   7       89.85       80.60      7.30 o
  -2   4   7       31.44       25.00      6.38 o
  -1   4   7        5.67        2.96      3.61 o
   0   4   7        0.25        3.60      4.29 o
   1   4   7        4.22        1.56      3.66 o
   2   4   7        2.78        4.15      4.16 o
   3   4   7        4.63        0.85      4.42 o
   4   4   7       16.06       12.29      4.63 o
   5   4   7        0.16       -1.71      3.83 o
   6   4   7        0.30        9.30      5.88 o
   7   4   7       15.77       30.29      6.87 o
   8   4   7       19.62       25.68      6.61 o
  -7   5   7       92.90       93.18      8.53 o
  -6   5   7       66.25       64.22      8.51 o
  -5   5   7      142.58      134.20     11.39 o
  -4   5   7        0.26        6.13      4.50 o
  -3   5   7        0.04        3.41      4.21 o
  -2   5   7       11.26       31.26      8.11 o
  -1   5   7        6.98        7.24      4.51 o
   0   5   7       76.37       67.61      8.54 o
   1   5   7       55.90       56.76      7.68 o
   2   5   7        0.42        9.77      6.85 o
   3   5   7       86.55       73.39      9.13 o
   4   5   7       94.18       85.50      9.77 o
 -12   0   8      292.17      308.76     31.34 o
 -11   0   8      441.04      519.41     39.43 o
 -10   0   8       16.93       20.80      9.34 o
  -9   0   8      450.91      489.01     37.16 o
  -8   0   8      447.47      413.67     33.97 o
  -7   0   8        1.38       15.40     10.65 o
  -6   0   8       36.29       43.87      8.72 o
  -5   0   8       11.50       12.13     17.39 o
  -4   0   8       40.84       31.87      7.26 o
  -3   0   8       16.47       18.91     12.50 o
  -2   0   8       28.50       28.04     10.23 o
  -1   0   8      234.84      269.61     26.33 o
   0   0   8      160.53      170.67     21.80 o
   1   0   8      598.71      650.97     40.49 o
   2   0   8      599.20      638.27     40.01 o
   3   0   8      290.17      253.54     25.99 o
   4   0   8        4.43        0.37      7.42 o
   5   0   8        6.34        8.10      8.03 o
   6   0   8       81.42       59.97     14.16 o
   7   0   8       15.42       -4.83      8.20 o
   8   0   8       12.57        7.69      7.87 o
   9   0   8       63.12       47.06     12.54 o
 -12   1   8        1.12       -1.44      4.92 o
 -11   1   8        8.48       13.75      8.15 o
 -10   1   8        9.85        7.12     12.46 o
  -9   1   8        2.14        1.27      4.94 o
  -8   1   8        8.15       10.21      4.64 o
  -7   1   8       17.34        5.54      5.27 o
  -6   1   8        0.64        6.37      4.44 o
  -5   1   8       33.68       46.71      6.98 o
  -4   1   8       68.91       77.81      7.38 o
  -3   1   8        1.89       -0.49      6.04 o
  -2   1   8        0.03        2.75     11.04 o
  -1   1   8        0.01        3.11      5.59 o
   0   1   8       27.59       29.81      5.93 o
   1   1   8        8.24        9.31      4.37 o
   2   1   8        3.18        4.90      3.95 o
   3   1   8      133.19      135.74     11.18 o
   4   1   8        1.45        5.47      4.32 o
   5   1   8       10.59       14.12      5.06 o
   6   1   8      104.06      112.44     10.60 o
   7   1   8        3.01       -1.80      4.18 o
   8   1   8       53.48       50.24      9.52 o
 -11   2   8       30.27       35.58      6.74 o
 -10   2   8        0.07        8.54      5.24 o
  -9   2   8       70.10       86.47      9.53 o
  -8   2   8       90.40       92.09      9.45 o
  -7   2   8        0.35        7.74      4.45 o
  -6   2   8        1.84        6.09      4.08 o
  -5   2   8        8.83       13.81      4.97 o
  -4   2   8        1.51       -4.74      3.14 o
  -3   2   8        8.36       10.56      4.18 o
  -2   2   8        5.89        6.40      3.93 o
  -1   2   8       17.67       27.94      6.22 o
   0   2   8        2.47        4.41      4.50 o
   1   2   8       79.90       83.35      9.31 o
   2   2   8      222.68      235.97     14.43 o
   3   2   8      210.48      229.12     14.40 o
   4   2   8       17.92       25.82     14.08 o
   5   2   8       30.12       51.37      9.03 o
   6   2   8      117.99      128.44     18.99 o
   7   2   8       35.91       49.84      9.26 o
  -9   3   8        0.31        4.74     14.76 o
  -8   3   8        5.79        8.72      5.93 o
  -7   3   8        2.00       10.24      4.96 o
  -6   3   8        0.07        7.88      7.16 o
  -5   3   8       11.35       20.84      6.28 o
  -4   3   8        1.03       -5.74      4.55 o
  -3   3   8       22.63       25.02     17.96 o
  -2   3   8       56.23       84.80      9.15 o
  -1   3   8       59.88       60.87      8.17 o
   0   3   8        4.47        9.71      4.70 o
   1   3   8       29.91       27.72      7.81 o
   2   3   8       91.12       86.52     11.93 o
   3   3   8        1.41        7.71      6.97 o
   4   3   8       73.21       91.56     14.28 o
   5   3   8        2.18        1.46      5.97 o
   6   3   8        8.88       16.91      4.91 o
  -5   4   8       85.19       80.89     11.74 o
  -4   4   8      277.21      283.10     20.83 o
  -3   4   8       92.65       94.58     12.70 o
  -2   4   8       60.07       54.60      8.49 o
  -1   4   8        5.00        7.91      4.39 o
   0   4   8       31.70       33.05      6.79 o
   1   4   8        1.91       -4.00      7.05 o
   2   4   8       20.56       16.66      5.69 o
  -6   1   9        3.71        3.72      3.66 o
  -5   1   9        0.76        3.67      4.29 o
  -4   1   9       30.07       36.15     11.04 o
  -3   1   9       72.73       78.49     11.45 o
  -2   1   9       13.83       22.45      7.43 o
  -1   1   9       47.72       42.16      8.69 o
   0   1   9      240.34      242.98     19.05 o
   1   1   9       29.49       47.70     10.96 o
   2   1   9       43.40       27.66     18.06 o
  -3   2   9        0.17        6.64      6.60 o
  -2   2   9       38.11       29.80      6.53 o
  -1   2   9       62.30       66.54      8.59 o
   0   2   9       12.39       18.76      9.05 o
 
